# Supplementary material for: Trimethyl-3-meth­oxy-4-oxo-5-triphenyl­phospho­ranyl­idene­cyclo­pent-1-ene-1,2,3-tricarboxyl­ate
Source: Acta Crystallogr Sect E Struct Rep Online. 2010 Oct 9;66(Pt 11):o2792. doi: 10.1107/S1600536810037815 (PMC3009217; doi:10.1107/S1600536810037815)
Supplement: Supplementary file 1 [file e-66-o2792-sup1.cif]

##############################################################################
###                                                                        ###
###        Electronic paper (Acta Crystallographica Section E)             ###
###                                                                        ###
##############################################################################
#                                                                            #
# This CIF contains the data in a paper accepted for publication in Acta     #
# Crystallographica Section E. It conforms to the requirements of Notes      #
# for Authors for Section E, and has been peer reviewed under the auspices   #
# of the IUCr Commission on Journals.                                        #
#                                                                            #
# Full details of the Crystallographic Information File format               #
# are given in the paper "The Crystallographic Information File (CIF):       #
# a New Standard Archive File for Crystallography" by S. R. Hall, F. H.      #
# Allen and I. D. Brown [Acta Cryst. (1991), A47, 655-685].                  #
#                                                                            #
# The current version of the core CIF dictionary is obtainable from          #
# ftp://ftp.iucr.org/pub/cif_core.dic. The current version number is 2.4.    #
#                                                                            #
# Software is freely available for graphical display of the structure(s) in  #
# this CIF.  For information consult the CIF home page http://www.iucr.org/  #
# cif/home.html                                                              #
#                                                                            #
# This file may be used for bona fide research purposes within the           #
# scientific community so long as proper attribution is given to the journal # 
# article from which it was obtained.                                        #
#                                                                            #
##############################################################################
                                             
data_paper
_audit_creation_method     SHELXL-97
_journal_date_recd_electronic     2010-08-16
_journal_date_accepted     2010-09-21
_journal_name_full     'Acta Crystallographica, Section E'
_journal_year     2010
_journal_volume     66
_journal_issue     11
_journal_page_first     o2792
_journal_page_last     o2792
_journal_paper_category     QO
_journal_coeditor_code     CV2753
_publ_contact_author     'Prof. Zbigniew Czarnocki'
_publ_contact_author_email     'czarnoz@chem.uw.edu.pl'
_publ_contact_author_fax     '48-228225996'
_publ_contact_author_phone     '48-228220211 ext. 220'
_publ_section_title
;\
Trimethyl-3-methoxy-4-oxo-5-triphenylphosphoranylidenecyclopent-1-ene-1,2,3-\
tricarboxylate
;
loop_
    _publ_author_name
    _publ_author_address
    'Krawczyk, Krzysztof K.'
; Faculty of Chemistry,
  University of Warsaw,
  Pasteura 1,
  02-093 Warsaw,
  Poland
;
    'Wojtasiewicz, Krystyna'
; Faculty of Chemistry,
  University of Warsaw,
  Pasteura 1,
  02-093 Warsaw,
  Poland
;
    'Maurin, Jan K.'
; National  Medicines Institute,
  Che\/lmska 30/34,
  00-725 Warsaw,
  Poland
  and
  Institute of Atomic Energy
  05-400 Otwock-\'Swierk
  Poland
;
    'Gronowska, Ewa'
; Faculty of Chemistry,
  University of Warsaw,
  Pasteura 1,
  02-093 Warsaw,
  Poland
;
    'Czarnocki, Zbigniew'
; Faculty of Chemistry,
  University of Warsaw,
  Pasteura 1,
  02-093 Warsaw,
  Poland
;
_publ_section_synopsis     .
data_I
_audit_creation_method     SHELXL-97
_chemical_name_systematic
;
Trimethyl-3-methoxy-4-oxo-5-triphenylphosphoranylidenecyclopent-1-ene-
1,2,3-tricarboxylate
;
_chemical_name_common     ?
_chemical_formula_moiety     'C30 H27 O8 P'
_chemical_formula_sum     'C30 H27 O8 P'
_chemical_formula_iupac     'C30 H27 O8 P'
_chemical_formula_weight     546.49
_chemical_melting_point     ?
_symmetry_cell_setting     monoclinic
_symmetry_space_group_name_H-M     'P 1 21/n 1'
loop_
    _symmetry_equiv_pos_as_xyz
    'x, y, z'
    '-x+1/2, y+1/2, -z+1/2'
    '-x, -y, -z'
    'x-1/2, -y-1/2, z-1/2'
_cell_length_a     10.92200(10)
_cell_length_b     15.12150(10)
_cell_length_c     16.74230(10)
_cell_angle_alpha     90.00
_cell_angle_beta     92.1450(10)
_cell_angle_gamma     90.00
_cell_volume     2763.17(4)
_cell_formula_units_Z     4
_cell_measurement_reflns_used     8837
_cell_measurement_theta_min     2.6368
_cell_measurement_theta_max     70.3283
_cell_measurement_temperature     293(2)
_exptl_crystal_description     'parallelepiped'
_exptl_crystal_colour     'colourless'
_exptl_crystal_size_max     0.3681
_exptl_crystal_size_mid     0.1840
_exptl_crystal_size_min     0.0731
_exptl_crystal_density_diffrn     1.314
_exptl_crystal_density_meas     ?
_exptl_crystal_density_method     'not measured'
_exptl_crystal_F_000     1144
_exptl_absorpt_coefficient_mu     1.307
_exptl_absorpt_correction_type     analytical
_exptl_absorpt_process_details     '(CrysAlis RED; Oxford Diffraction, 2006)'
_exptl_absorpt_correction_T_min     0.717
_exptl_absorpt_correction_T_max     0.926
_exptl_special_details
;
Analytical numeric absorption correction using a multifaceted crystal model
based on expressions derived by R.C. Clark & J.S. Reid. (Clark, R. C. &
Reid, J. S. (1995). Acta Cryst. A51, 887--897)
;
_diffrn_ambient_temperature     293(2)
_diffrn_radiation_type     CuK\a
_diffrn_radiation_wavelength     1.54178
_diffrn_radiation_source     'fine-focus sealed tube'
_diffrn_radiation_monochromator     graphite
_diffrn_measurement_device_type
;
Oxford Diffraction Xcalibur diffractometer with Ruby CCD
;
_diffrn_measurement_method     '\o and \f scans'
_diffrn_detector_area_resol_mean     ?
_diffrn_reflns_number     24587
_diffrn_reflns_av_R_equivalents     0.0425
_diffrn_reflns_av_sigmaI/netI     0.0335
_diffrn_reflns_theta_min     3.94
_diffrn_reflns_theta_max     70.35
_diffrn_reflns_theta_full     70.35
_diffrn_measured_fraction_theta_max     0.949
_diffrn_measured_fraction_theta_full     0.949
_diffrn_reflns_limit_h_min     -12
_diffrn_reflns_limit_h_max     13
_diffrn_reflns_limit_k_min     -17
_diffrn_reflns_limit_k_max     18
_diffrn_reflns_limit_l_min     -20
_diffrn_reflns_limit_l_max     19
_diffrn_standards_number     ?
_diffrn_standards_interval_count     ?
_diffrn_standards_interval_time     ?
_diffrn_standards_decay_%     ?
_refine_special_details
;
Refinement of <i>F</i>^2^ against ALL reflections. The weighted <i>R</i>-factor
<i>wR</i> and goodness of fit <i>S</i> are based on <i>F</i>^2^, conventional
<i>R</i>-factors <i>R</i> are based on <i>F</i>, with <i>F</i> set to zero for
negative <i>F</i>^2^. The threshold expression of <i>F</i>^2^ >
\s(<i>F</i>^2^) is used only for calculating <i>R</i>-factors(gt) <i>etc</i>.
and is not relevant to the choice of reflections for refinement.
<i>R</i>-factors based on <i>F</i>^2^ are statistically about twice as large
as those based on <i>F</i>, and <i>R</i>- factors based on ALL data will be
even larger.
;
_reflns_number_total     5014
_reflns_number_gt     3667
_reflns_threshold_expression     >2sigma(I)
_refine_ls_structure_factor_coef     Fsqd
_refine_ls_matrix_type     full
_refine_ls_R_factor_all     0.0667
_refine_ls_R_factor_gt     0.0474
_refine_ls_wR_factor_gt     0.1219
_refine_ls_wR_factor_ref     0.1294
_refine_ls_goodness_of_fit_ref     1.011
_refine_ls_restrained_S_all     1.011
_refine_ls_number_reflns     5014
_refine_ls_number_parameters     352
_refine_ls_number_restraints     0
_refine_ls_hydrogen_treatment     constr
_refine_ls_weighting_scheme     calc
_refine_ls_weighting_details
                 'calc w=1/[\s^2^(Fo^2^)+(0.0824P)^2^] where P=(Fo^2^+2Fc^2^)/3'
_atom_sites_solution_hydrogens     geom
_atom_sites_solution_primary     direct
_atom_sites_solution_secondary     difmap
_refine_ls_shift/su_max     0.000
_refine_ls_shift/su_mean     0.000
_refine_diff_density_max     0.407
_refine_diff_density_min     -0.209
_refine_ls_extinction_method     none
_refine_ls_extinction_coef     ?
loop_
    _atom_type_symbol
    _atom_type_description
    _atom_type_scat_dispersion_real
    _atom_type_scat_dispersion_imag
    _atom_type_scat_source
    'C' 'C' 0.0181 0.0091
                         'International Tables Vol C Tables 4.2.6.8 and 6.1.1.4'
    'H' 'H' 0.0000 0.0000
                         'International Tables Vol C Tables 4.2.6.8 and 6.1.1.4'
    'O' 'O' 0.0492 0.0322
                         'International Tables Vol C Tables 4.2.6.8 and 6.1.1.4'
    'P' 'P' 0.2955 0.4335
                         'International Tables Vol C Tables 4.2.6.8 and 6.1.1.4'
_computing_data_collection     'CrysAlis CCD (Oxford Diffraction, 2006)'
_computing_cell_refinement     'CrysAlis RED (Oxford Diffraction, 2006)'
_computing_data_reduction     'CrysAlis RED (Oxford Diffraction, 2006)'
_computing_structure_solution     'SHELXS97 (Sheldrick, 2008)'
_computing_structure_refinement     'SHELXL97 (Sheldrick, 2008)'
_computing_molecular_graphics     'SHELXTL-NT (Sheldrick, 2008)'
_computing_publication_material     'SHELXL97 (Sheldrick, 2008)'
loop_
    _atom_site_type_symbol
    _atom_site_label
    _atom_site_fract_x
    _atom_site_fract_y
    _atom_site_fract_z
    _atom_site_U_iso_or_equiv
    _atom_site_adp_type
    _atom_site_calc_flag
    _atom_site_refinement_flags
    _atom_site_occupancy
    _atom_site_disorder_assembly
    _atom_site_disorder_group
    P P1 0.98130(5) 0.33555(3) 0.23236(3) 0.03465(16) Uani d . 1 . .
    O O1 0.78889(16) 0.31389(11) 0.08918(8) 0.0499(4) Uani d . 1 . .
    O O2 0.4783(2) 0.40415(17) 0.08401(15) 0.0969(8) Uani d . 1 . .
    O O3 0.6135(2) 0.47924(12) 0.15999(11) 0.0676(5) Uani d . 1 . .
    O O4 0.55002(18) 0.25150(12) 0.14528(10) 0.0587(5) Uani d . 1 . .
    O O5 0.40520(18) 0.34126(14) 0.28230(12) 0.0676(5) Uani d . 1 . .
    O O6 0.52975(17) 0.33087(15) 0.39062(10) 0.0690(6) Uani d . 1 . .
    O O7 0.78341(18) 0.41525(11) 0.41526(9) 0.0579(5) Uani d . 1 . .
    O O8 0.78057(17) 0.26709(11) 0.41634(8) 0.0519(4) Uani d . 1 . .
    C C1 0.8225(2) 0.33213(13) 0.23123(11) 0.0344(4) Uani d . 1 . .
    C C2 0.7528(2) 0.32327(12) 0.15769(12) 0.0373(5) Uani d . 1 . .
    C C3 0.6140(2) 0.32578(14) 0.17661(12) 0.0396(5) Uani d . 1 . .
    C C4 0.6183(2) 0.33365(13) 0.26716(12) 0.0392(5) Uani d . 1 . .
    C C5 0.7364(2) 0.33655(12) 0.29464(11) 0.0342(4) Uani d . 1 . .
    C C6 0.5565(2) 0.40552(18) 0.13463(14) 0.0541(6) Uani d . 1 . .
    C C7 0.5738(4) 0.5607(2) 0.1224(2) 0.0985(13) Uani d . 1 . .
    H H7A 0.6202 0.6091 0.1450 0.148 Uiso calc R 1 . .
    H H7B 0.4883 0.5698 0.1311 0.148 Uiso calc R 1 . .
    H H7C 0.5865 0.5575 0.0660 0.148 Uiso calc R 1 . .
    C C8 0.5827(4) 0.17164(18) 0.18298(19) 0.0814(10) Uani d . 1 . .
    H H8A 0.5359 0.1242 0.1590 0.122 Uiso calc R 1 . .
    H H8B 0.5661 0.1754 0.2388 0.122 Uiso calc R 1 . .
    H H8C 0.6684 0.1607 0.1769 0.122 Uiso calc R 1 . .
    C C9 0.5071(2) 0.33579(15) 0.31160(13) 0.0440(5) Uani d . 1 . .
    C C10 0.7700(2) 0.34554(14) 0.38231(11) 0.0390(5) Uani d . 1 . .
    C C11 1.0463(2) 0.22934(14) 0.20702(12) 0.0419(5) Uani d . 1 . .
    C C12 0.9720(3) 0.16379(15) 0.17490(15) 0.0522(6) Uani d . 1 . .
    H H12 0.8905 0.1758 0.1611 0.063 Uiso calc R 1 . .
    C C13 1.0193(3) 0.07979(18) 0.16328(18) 0.0683(8) Uani d . 1 . .
    H H13 0.9692 0.0355 0.1416 0.082 Uiso calc R 1 . .
    C C14 1.1395(3) 0.06166(18) 0.18364(19) 0.0720(8) Uani d . 1 . .
    H H14 1.1704 0.0049 0.1770 0.086 Uiso calc R 1 . .
    C C15 1.2136(3) 0.1272(2) 0.2137(2) 0.0718(8) Uani d . 1 . .
    H H15 1.2955 0.1150 0.2264 0.086 Uiso calc R 1 . .
    C C16 1.1685(2) 0.21181(17) 0.22555(16) 0.0558(6) Uani d . 1 . .
    H H16 1.2197 0.2562 0.2457 0.067 Uiso calc R 1 . .
    C C17 0.4260(3) 0.3308(3) 0.4409(2) 0.0909(11) Uani d . 1 . .
    H H17A 0.4539 0.3273 0.4959 0.136 Uiso calc R 1 . .
    H H17B 0.3749 0.2807 0.4280 0.136 Uiso calc R 1 . .
    H H17C 0.3800 0.3842 0.4325 0.136 Uiso calc R 1 . .
    C C18 0.7974(3) 0.2668(2) 0.50317(14) 0.0760(9) Uani d . 1 . .
    H H18A 0.8041 0.2070 0.5219 0.114 Uiso calc R 1 . .
    H H18B 0.7284 0.2948 0.5265 0.114 Uiso calc R 1 . .
    H H18C 0.8708 0.2986 0.5182 0.114 Uiso calc R 1 . .
    C C21 1.0310(2) 0.42131(14) 0.16544(11) 0.0427(5) Uani d . 1 . .
    C C22 1.1493(3) 0.42166(18) 0.13731(15) 0.0590(7) Uani d . 1 . .
    H H22 1.2028 0.3754 0.1499 0.071 Uiso calc R 1 . .
    C C23 1.1869(3) 0.4911(2) 0.09070(18) 0.0762(9) Uani d . 1 . .
    H H23 1.2657 0.4911 0.0714 0.091 Uiso calc R 1 . .
    C C24 1.1094(3) 0.5600(2) 0.07247(17) 0.0731(9) Uani d . 1 . .
    H H24 1.1357 0.6063 0.0408 0.088 Uiso calc R 1 . .
    C C25 0.9937(3) 0.56107(18) 0.10071(17) 0.0685(8) Uani d . 1 . .
    H H25 0.9417 0.6083 0.0887 0.082 Uiso calc R 1 . .
    C C26 0.9535(3) 0.49155(16) 0.14749(14) 0.0554(6) Uani d . 1 . .
    H H26 0.8746 0.4923 0.1667 0.066 Uiso calc R 1 . .
    C C31 1.04400(19) 0.36215(14) 0.33050(11) 0.0362(5) Uani d . 1 . .
    C C32 1.0687(2) 0.44928(14) 0.35069(13) 0.0446(5) Uani d . 1 . .
    H H32 1.0548 0.4936 0.3129 0.053 Uiso calc R 1 . .
    C C33 1.1136(2) 0.47116(18) 0.42599(14) 0.0542(6) Uani d . 1 . .
    H H33 1.1294 0.5299 0.4392 0.065 Uiso calc R 1 . .
    C C34 1.1349(2) 0.40574(19) 0.48145(14) 0.0566(7) Uani d . 1 . .
    H H34 1.1658 0.4204 0.5323 0.068 Uiso calc R 1 . .
    C C35 1.1113(3) 0.31865(19) 0.46293(14) 0.0583(7) Uani d . 1 . .
    H H35 1.1263 0.2749 0.5011 0.070 Uiso calc R 1 . .
    C C36 1.0653(2) 0.29617(16) 0.38761(13) 0.0469(5) Uani d . 1 . .
    H H36 1.0486 0.2374 0.3751 0.056 Uiso calc R 1 . .
loop_
    _atom_site_aniso_label
    _atom_site_aniso_U_11
    _atom_site_aniso_U_22
    _atom_site_aniso_U_33
    _atom_site_aniso_U_12
    _atom_site_aniso_U_13
    _atom_site_aniso_U_23
    P1 0.0370(3) 0.0358(3) 0.0312(3) -0.0019(2) 0.0013(2) -0.00179(19)
    O1 0.0546(11) 0.0653(10) 0.0298(7) -0.0056(8) 0.0028(7) -0.0040(6)
    O2 0.0973(19) 0.1003(17) 0.0891(15) -0.0024(14) -0.0496(15) 0.0148(13)
    O3 0.0841(15) 0.0491(10) 0.0682(11) 0.0071(9) -0.0154(10) 0.0070(8)
    O4 0.0622(12) 0.0619(10) 0.0516(9) -0.0204(9) -0.0027(8) -0.0095(7)
    O5 0.0404(11) 0.0935(14) 0.0688(11) -0.0029(10) -0.0008(9) -0.0047(10)
    O6 0.0470(11) 0.1185(16) 0.0423(9) 0.0043(11) 0.0120(8) 0.0006(9)
    O7 0.0722(13) 0.0582(10) 0.0432(8) -0.0052(9) -0.0007(8) -0.0150(7)
    O8 0.0619(12) 0.0585(9) 0.0349(7) 0.0014(8) -0.0024(7) 0.0075(7)
    C1 0.0373(12) 0.0367(10) 0.0291(9) -0.0007(9) -0.0006(8) -0.0021(7)
    C2 0.0421(12) 0.0354(10) 0.0342(10) -0.0051(9) -0.0023(9) -0.0002(8)
    C3 0.0385(12) 0.0473(11) 0.0327(10) -0.0073(10) -0.0048(9) -0.0029(8)
    C4 0.0399(13) 0.0415(11) 0.0360(10) -0.0016(10) 0.0006(9) -0.0009(8)
    C5 0.0375(12) 0.0326(9) 0.0323(9) -0.0016(9) -0.0009(9) -0.0021(7)
    C6 0.0502(16) 0.0706(17) 0.0405(12) 0.0056(13) -0.0100(11) 0.0057(11)
    C7 0.145(4) 0.0617(18) 0.088(2) 0.022(2) -0.009(2) 0.0175(16)
    C8 0.120(3) 0.0521(16) 0.0733(18) -0.0230(17) 0.0140(19) -0.0109(13)
    C9 0.0382(13) 0.0468(12) 0.0469(12) -0.0011(10) 0.0004(10) -0.0039(9)
    C10 0.0378(12) 0.0474(12) 0.0316(10) 0.0003(10) 0.0005(9) -0.0027(9)
    C11 0.0453(14) 0.0412(11) 0.0398(10) 0.0030(10) 0.0077(10) -0.0050(8)
    C12 0.0517(15) 0.0456(12) 0.0594(14) 0.0004(11) 0.0013(12) -0.0117(10)
    C13 0.073(2) 0.0461(14) 0.0859(19) -0.0030(14) 0.0050(16) -0.0171(13)
    C14 0.076(2) 0.0473(14) 0.094(2) 0.0142(14) 0.0189(17) -0.0128(13)
    C15 0.0529(17) 0.0661(17) 0.097(2) 0.0155(15) 0.0097(15) -0.0092(15)
    C16 0.0432(15) 0.0530(14) 0.0713(16) 0.0022(12) 0.0050(12) -0.0120(12)
    C17 0.070(2) 0.136(3) 0.0689(19) 0.002(2) 0.0368(17) 0.0042(19)
    C18 0.094(3) 0.098(2) 0.0358(12) 0.0006(19) -0.0035(14) 0.0162(13)
    C21 0.0521(15) 0.0436(11) 0.0325(10) -0.0067(10) 0.0022(10) 0.0006(8)
    C22 0.0573(17) 0.0634(15) 0.0572(14) -0.0048(13) 0.0148(12) 0.0041(12)
    C23 0.077(2) 0.084(2) 0.0702(18) -0.0189(18) 0.0276(16) 0.0059(15)
    C24 0.095(3) 0.0680(18) 0.0565(15) -0.0271(17) 0.0095(16) 0.0160(13)
    C25 0.086(2) 0.0552(15) 0.0634(16) -0.0090(15) -0.0081(16) 0.0184(12)
    C26 0.0581(17) 0.0534(14) 0.0544(14) -0.0054(12) -0.0013(12) 0.0105(11)
    C31 0.0326(11) 0.0422(10) 0.0337(9) -0.0007(9) 0.0004(9) -0.0013(8)
    C32 0.0487(14) 0.0420(11) 0.0429(11) -0.0054(10) 0.0002(10) -0.0030(9)
    C33 0.0557(16) 0.0598(14) 0.0472(13) -0.0084(12) 0.0027(11) -0.0156(11)
    C34 0.0478(15) 0.0851(18) 0.0366(11) -0.0052(13) -0.0011(11) -0.0119(11)
    C35 0.0570(17) 0.0771(18) 0.0405(12) 0.0070(14) -0.0010(11) 0.0122(11)
    C36 0.0513(15) 0.0487(12) 0.0405(11) -0.0028(11) -0.0022(10) 0.0032(9)
_geom_special_details
;
All e.s.d.'s (except the e.s.d. in the dihedral angle between two l.s. planes)
are estimated using the full covariance matrix. The cell e.s.d.'s are taken
into account individually in the estimation of e.s.d.'s in distances, angles
and torsion angles; correlations between e.s.d.'s in cell parameters are only
used when they are defined by crystal symmetry. An approximate (isotropic)
treatment of cell e.s.d.'s is used for estimating e.s.d.'s involving l.s.
planes.
;
loop_
    _geom_bond_atom_site_label_1
    _geom_bond_atom_site_label_2
    _geom_bond_site_symmetry_2
    _geom_bond_distance
    _geom_bond_publ_flag
    P1 C1 . 1.734(2) ?
    P1 C31 . 1.802(2) ?
    P1 C21 . 1.810(2) ?
    P1 C11 . 1.813(2) ?
    O1 C2 . 1.235(2) ?
    O2 C6 . 1.181(3) ?
    O3 C6 . 1.338(3) ?
    O3 C7 . 1.443(3) ?
    O4 C8 . 1.403(4) ?
    O4 C3 . 1.413(3) ?
    O5 C9 . 1.202(3) ?
    O6 C9 . 1.339(3) ?
    O6 C17 . 1.437(3) ?
    O7 C10 . 1.196(3) ?
    O8 C10 . 1.319(3) ?
    O8 C18 . 1.458(3) ?
    C1 C2 . 1.430(3) ?
    C1 C5 . 1.446(3) ?
    C2 C3 . 1.561(3) ?
    C3 C4 . 1.520(3) ?
    C3 C6 . 1.519(3) ?
    C4 C5 . 1.355(3) ?
    C4 C9 . 1.448(3) ?
    C5 C10 . 1.506(3) ?
    C7 H7A . 0.9600 ?
    C7 H7B . 0.9600 ?
    C7 H7C . 0.9600 ?
    C8 H8A . 0.9600 ?
    C8 H8B . 0.9600 ?
    C8 H8C . 0.9600 ?
    C11 C12 . 1.378(3) ?
    C11 C16 . 1.384(3) ?
    C12 C13 . 1.388(4) ?
    C12 H12 . 0.9300 ?
    C13 C14 . 1.372(4) ?
    C13 H13 . 0.9300 ?
    C14 C15 . 1.363(4) ?
    C14 H14 . 0.9300 ?
    C15 C16 . 1.389(4) ?
    C15 H15 . 0.9300 ?
    C16 H16 . 0.9300 ?
    C17 H17A . 0.9600 ?
    C17 H17B . 0.9600 ?
    C17 H17C . 0.9600 ?
    C18 H18A . 0.9600 ?
    C18 H18B . 0.9600 ?
    C18 H18C . 0.9600 ?
    C21 C26 . 1.384(4) ?
    C21 C22 . 1.393(4) ?
    C22 C23 . 1.380(4) ?
    C22 H22 . 0.9300 ?
    C23 C24 . 1.370(5) ?
    C23 H23 . 0.9300 ?
    C24 C25 . 1.366(5) ?
    C24 H24 . 0.9300 ?
    C25 C26 . 1.392(4) ?
    C25 H25 . 0.9300 ?
    C26 H26 . 0.9300 ?
    C31 C32 . 1.384(3) ?
    C31 C36 . 1.395(3) ?
    C32 C33 . 1.376(3) ?
    C32 H32 . 0.9300 ?
    C33 C34 . 1.371(4) ?
    C33 H33 . 0.9300 ?
    C34 C35 . 1.375(4) ?
    C34 H34 . 0.9300 ?
    C35 C36 . 1.382(3) ?
    C35 H35 . 0.9300 ?
    C36 H36 . 0.9300 ?
loop_
    _geom_angle_atom_site_label_1
    _geom_angle_atom_site_label_2
    _geom_angle_atom_site_label_3
    _geom_angle_site_symmetry_1
    _geom_angle_site_symmetry_3
    _geom_angle
    _geom_angle_publ_flag
    C1 P1 C31 . . 111.24(9) ?
    C1 P1 C21 . . 109.71(10) ?
    C31 P1 C21 . . 106.98(10) ?
    C1 P1 C11 . . 111.81(10) ?
    C31 P1 C11 . . 105.80(10) ?
    C21 P1 C11 . . 111.15(10) ?
    C6 O3 C7 . . 116.4(2) ?
    C8 O4 C3 . . 113.8(2) ?
    C9 O6 C17 . . 117.3(2) ?
    C10 O8 C18 . . 116.02(19) ?
    C2 C1 C5 . . 107.24(18) ?
    C2 C1 P1 . . 120.83(15) ?
    C5 C1 P1 . . 131.93(15) ?
    O1 C2 C1 . . 129.2(2) ?
    O1 C2 C3 . . 122.51(19) ?
    C1 C2 C3 . . 108.26(16) ?
    O4 C3 C4 . . 115.39(17) ?
    O4 C3 C6 . . 105.61(18) ?
    C4 C3 C6 . . 113.33(18) ?
    O4 C3 C2 . . 112.08(17) ?
    C4 C3 C2 . . 102.15(17) ?
    C6 C3 C2 . . 108.24(18) ?
    C5 C4 C9 . . 129.16(19) ?
    C5 C4 C3 . . 109.55(18) ?
    C9 C4 C3 . . 121.3(2) ?
    C4 C5 C1 . . 112.75(17) ?
    C4 C5 C10 . . 121.88(18) ?
    C1 C5 C10 . . 125.35(19) ?
    O2 C6 O3 . . 123.9(3) ?
    O2 C6 C3 . . 126.4(3) ?
    O3 C6 C3 . . 109.6(2) ?
    O3 C7 H7A . . 109.5 ?
    O3 C7 H7B . . 109.5 ?
    H7A C7 H7B . . 109.5 ?
    O3 C7 H7C . . 109.5 ?
    H7A C7 H7C . . 109.5 ?
    H7B C7 H7C . . 109.5 ?
    O4 C8 H8A . . 109.5 ?
    O4 C8 H8B . . 109.5 ?
    H8A C8 H8B . . 109.5 ?
    O4 C8 H8C . . 109.5 ?
    H8A C8 H8C . . 109.5 ?
    H8B C8 H8C . . 109.5 ?
    O5 C9 O6 . . 122.8(2) ?
    O5 C9 C4 . . 125.0(2) ?
    O6 C9 C4 . . 112.2(2) ?
    O7 C10 O8 . . 125.88(19) ?
    O7 C10 C5 . . 123.38(19) ?
    O8 C10 C5 . . 110.73(17) ?
    C12 C11 C16 . . 119.9(2) ?
    C12 C11 P1 . . 119.90(19) ?
    C16 C11 P1 . . 120.01(17) ?
    C11 C12 C13 . . 119.8(3) ?
    C11 C12 H12 . . 120.1 ?
    C13 C12 H12 . . 120.1 ?
    C14 C13 C12 . . 120.4(3) ?
    C14 C13 H13 . . 119.8 ?
    C12 C13 H13 . . 119.8 ?
    C15 C14 C13 . . 119.7(3) ?
    C15 C14 H14 . . 120.1 ?
    C13 C14 H14 . . 120.1 ?
    C14 C15 C16 . . 120.9(3) ?
    C14 C15 H15 . . 119.6 ?
    C16 C15 H15 . . 119.6 ?
    C11 C16 C15 . . 119.3(2) ?
    C11 C16 H16 . . 120.4 ?
    C15 C16 H16 . . 120.4 ?
    O6 C17 H17A . . 109.5 ?
    O6 C17 H17B . . 109.5 ?
    H17A C17 H17B . . 109.5 ?
    O6 C17 H17C . . 109.5 ?
    H17A C17 H17C . . 109.5 ?
    H17B C17 H17C . . 109.5 ?
    O8 C18 H18A . . 109.5 ?
    O8 C18 H18B . . 109.5 ?
    H18A C18 H18B . . 109.5 ?
    O8 C18 H18C . . 109.5 ?
    H18A C18 H18C . . 109.5 ?
    H18B C18 H18C . . 109.5 ?
    C26 C21 C22 . . 119.4(2) ?
    C26 C21 P1 . . 119.29(18) ?
    C22 C21 P1 . . 121.04(19) ?
    C23 C22 C21 . . 119.6(3) ?
    C23 C22 H22 . . 120.2 ?
    C21 C22 H22 . . 120.2 ?
    C24 C23 C22 . . 120.7(3) ?
    C24 C23 H23 . . 119.6 ?
    C22 C23 H23 . . 119.6 ?
    C25 C24 C23 . . 120.2(3) ?
    C25 C24 H24 . . 119.9 ?
    C23 C24 H24 . . 119.9 ?
    C24 C25 C26 . . 120.1(3) ?
    C24 C25 H25 . . 120.0 ?
    C26 C25 H25 . . 120.0 ?
    C21 C26 C25 . . 119.9(3) ?
    C21 C26 H26 . . 120.1 ?
    C25 C26 H26 . . 120.1 ?
    C32 C31 C36 . . 119.16(19) ?
    C32 C31 P1 . . 119.95(16) ?
    C36 C31 P1 . . 120.87(16) ?
    C33 C32 C31 . . 120.8(2) ?
    C33 C32 H32 . . 119.6 ?
    C31 C32 H32 . . 119.6 ?
    C34 C33 C32 . . 119.5(2) ?
    C34 C33 H33 . . 120.2 ?
    C32 C33 H33 . . 120.2 ?
    C33 C34 C35 . . 120.8(2) ?
    C33 C34 H34 . . 119.6 ?
    C35 C34 H34 . . 119.6 ?
    C34 C35 C36 . . 120.0(2) ?
    C34 C35 H35 . . 120.0 ?
    C36 C35 H35 . . 120.0 ?
    C35 C36 C31 . . 119.7(2) ?
    C35 C36 H36 . . 120.2 ?
    C31 C36 H36 . . 120.2 ?
loop_
    _geom_torsion_atom_site_label_1
    _geom_torsion_atom_site_label_2
    _geom_torsion_atom_site_label_3
    _geom_torsion_atom_site_label_4
    _geom_torsion_site_symmetry_1
    _geom_torsion_site_symmetry_2
    _geom_torsion_site_symmetry_3
    _geom_torsion_site_symmetry_4
    _geom_torsion
    _geom_torsion_publ_flag
    C31 P1 C1 C2 . . . . 172.06(15) ?
    C21 P1 C1 C2 . . . . 53.89(18) ?
    C11 P1 C1 C2 . . . . -69.89(18) ?
    C31 P1 C1 C5 . . . . -8.1(2) ?
    C21 P1 C1 C5 . . . . -126.25(19) ?
    C11 P1 C1 C5 . . . . 110.0(2) ?
    C5 C1 C2 O1 . . . . -177.0(2) ?
    P1 C1 C2 O1 . . . . 2.9(3) ?
    C5 C1 C2 C3 . . . . 2.1(2) ?
    P1 C1 C2 C3 . . . . -177.97(14) ?
    C8 O4 C3 C4 . . . . -48.1(3) ?
    C8 O4 C3 C6 . . . . -174.1(2) ?
    C8 O4 C3 C2 . . . . 68.3(3) ?
    O1 C2 C3 O4 . . . . 53.3(3) ?
    C1 C2 C3 O4 . . . . -125.94(18) ?
    O1 C2 C3 C4 . . . . 177.36(18) ?
    C1 C2 C3 C4 . . . . -1.8(2) ?
    O1 C2 C3 C6 . . . . -62.8(2) ?
    C1 C2 C3 C6 . . . . 118.00(19) ?
    O4 C3 C4 C5 . . . . 122.7(2) ?
    C6 C3 C4 C5 . . . . -115.4(2) ?
    C2 C3 C4 C5 . . . . 0.8(2) ?
    O4 C3 C4 C9 . . . . -56.5(3) ?
    C6 C3 C4 C9 . . . . 65.5(3) ?
    C2 C3 C4 C9 . . . . -178.30(18) ?
    C9 C4 C5 C1 . . . . 179.5(2) ?
    C3 C4 C5 C1 . . . . 0.5(2) ?
    C9 C4 C5 C10 . . . . -1.8(3) ?
    C3 C4 C5 C10 . . . . 179.16(17) ?
    C2 C1 C5 C4 . . . . -1.7(2) ?
    P1 C1 C5 C4 . . . . 178.44(16) ?
    C2 C1 C5 C10 . . . . 179.66(18) ?
    P1 C1 C5 C10 . . . . -0.2(3) ?
    C7 O3 C6 O2 . . . . 0.6(4) ?
    C7 O3 C6 C3 . . . . 176.8(3) ?
    O4 C3 C6 O2 . . . . -2.9(4) ?
    C4 C3 C6 O2 . . . . -130.1(3) ?
    C2 C3 C6 O2 . . . . 117.3(3) ?
    O4 C3 C6 O3 . . . . -178.97(19) ?
    C4 C3 C6 O3 . . . . 53.8(3) ?
    C2 C3 C6 O3 . . . . -58.8(2) ?
    C17 O6 C9 O5 . . . . 1.1(4) ?
    C17 O6 C9 C4 . . . . -178.9(3) ?
    C5 C4 C9 O5 . . . . 172.6(2) ?
    C3 C4 C9 O5 . . . . -8.4(3) ?
    C5 C4 C9 O6 . . . . -7.4(3) ?
    C3 C4 C9 O6 . . . . 171.55(19) ?
    C18 O8 C10 O7 . . . . 6.8(4) ?
    C18 O8 C10 C5 . . . . -172.4(2) ?
    C4 C5 C10 O7 . . . . -89.4(3) ?
    C1 C5 C10 O7 . . . . 89.1(3) ?
    C4 C5 C10 O8 . . . . 89.8(2) ?
    C1 C5 C10 O8 . . . . -91.7(2) ?
    C1 P1 C11 C12 . . . . 12.7(2) ?
    C31 P1 C11 C12 . . . . 133.97(19) ?
    C21 P1 C11 C12 . . . . -110.25(19) ?
    C1 P1 C11 C16 . . . . -162.32(18) ?
    C31 P1 C11 C16 . . . . -41.1(2) ?
    C21 P1 C11 C16 . . . . 74.7(2) ?
    C16 C11 C12 C13 . . . . 1.7(4) ?
    P1 C11 C12 C13 . . . . -173.3(2) ?
    C11 C12 C13 C14 . . . . 0.1(4) ?
    C12 C13 C14 C15 . . . . -1.6(5) ?
    C13 C14 C15 C16 . . . . 1.3(5) ?
    C12 C11 C16 C15 . . . . -2.0(4) ?
    P1 C11 C16 C15 . . . . 173.1(2) ?
    C14 C15 C16 C11 . . . . 0.4(4) ?
    C1 P1 C21 C26 . . . . 24.4(2) ?
    C31 P1 C21 C26 . . . . -96.3(2) ?
    C11 P1 C21 C26 . . . . 148.61(18) ?
    C1 P1 C21 C22 . . . . -161.12(19) ?
    C31 P1 C21 C22 . . . . 78.1(2) ?
    C11 P1 C21 C22 . . . . -36.9(2) ?
    C26 C21 C22 C23 . . . . -1.3(4) ?
    P1 C21 C22 C23 . . . . -175.7(2) ?
    C21 C22 C23 C24 . . . . 0.6(5) ?
    C22 C23 C24 C25 . . . . 0.3(5) ?
    C23 C24 C25 C26 . . . . -0.7(5) ?
    C22 C21 C26 C25 . . . . 0.9(4) ?
    P1 C21 C26 C25 . . . . 175.5(2) ?
    C24 C25 C26 C21 . . . . 0.0(4) ?
    C1 P1 C31 C32 . . . . -92.5(2) ?
    C21 P1 C31 C32 . . . . 27.3(2) ?
    C11 P1 C31 C32 . . . . 145.84(19) ?
    C1 P1 C31 C36 . . . . 85.8(2) ?
    C21 P1 C31 C36 . . . . -154.43(19) ?
    C11 P1 C31 C36 . . . . -35.8(2) ?
    C36 C31 C32 C33 . . . . 0.0(4) ?
    P1 C31 C32 C33 . . . . 178.32(18) ?
    C31 C32 C33 C34 . . . . 0.5(4) ?
    C32 C33 C34 C35 . . . . -0.4(4) ?
    C33 C34 C35 C36 . . . . -0.1(4) ?
    C34 C35 C36 C31 . . . . 0.5(4) ?
    C32 C31 C36 C35 . . . . -0.5(4) ?
    P1 C31 C36 C35 . . . . -178.79(19) ?
