# Supplementary material for: Trimethyl-3-meth­oxy-4-oxo-5-triphenyl­phospho­ranyl­idene­cyclo­pent-1-ene-1,2,3-tricarboxyl­ate
Source: Acta Crystallogr Sect E Struct Rep Online. 2010 Oct 9;66(Pt 11):o2792. doi: 10.1107/S1600536810037815 (PMC3009217; doi:10.1107/S1600536810037815)
Supplement: Supplementary file 2 [file e-66-o2792-Isup2.hkl]

# 
# h,k,l, Fc-squared, Fo-squared, sigma(Fo-squared) and status flag 
# 
data_I
_shelx_title ' ZC127 in P2(1)/n' 
_shelx_refln_list_code          4 
_shelx_F_calc_maximum      211.52 
_exptl_crystal_F_000      1144.00 
_reflns_d_resolution_high  0.8185 
 
loop_ 
 _symmetry_equiv_pos_as_xyz 
 'x, y, z' 
 '-x+1/2, y+1/2, -z+1/2' 
 '-x, -y, -z' 
 'x-1/2, -y-1/2, z-1/2' 
 
_cell_length_a    10.9220 
_cell_length_b    15.1215 
_cell_length_c    16.7423 
_cell_angle_alpha  90.000 
_cell_angle_beta   92.145 
_cell_angle_gamma  90.000 
 
_shelx_F_squared_multiplier     1.000 
 
loop_ 
 _refln_index_h 
 _refln_index_k 
 _refln_index_l 
 _refln_F_squared_calc 
 _refln_F_squared_meas 
 _refln_F_squared_sigma 
 _refln_observed_status 
   2   0   0    26069.21    23223.30    295.82 o 
   4   0   0     5481.38     6162.38     56.55 o 
   6   0   0      119.52       74.85     16.78 o 
   8   0   0      360.21      315.46     23.62 o 
  10   0   0        4.99       23.55     19.59 o 
  12   0   0      130.08      103.78     11.31 o 
   1   1   0      728.45      861.56     17.46 o 
   2   1   0     5490.95     5254.93     48.71 o 
   3   1   0     1903.36     1983.96     20.20 o 
   4   1   0     7081.91     7302.32    223.38 o 
   5   1   0     1184.83     1407.40     25.37 o 
   6   1   0      690.79      605.36    124.24 o 
   7   1   0       52.13       27.07     12.20 o 
   8   1   0      698.08      676.83     20.50 o 
   9   1   0       14.20       17.65     14.28 o 
  10   1   0       27.24       30.15     11.22 o 
  11   1   0       21.77       19.45      8.59 o 
  12   1   0      116.73      103.58      8.14 o 
  13   1   0        0.13        1.62     14.00 o 
   0   2   0     8582.64     9361.71     38.83 o 
   1   2   0    10620.63     9987.64    202.51 o 
   2   2   0     1334.36     1200.14     22.46 o 
   3   2   0    21237.98    19804.06    245.22 o 
   4   2   0     5186.41     5104.13     61.03 o 
   5   2   0      491.21      601.82     26.18 o 
   6   2   0      172.77      180.47     28.13 o 
   7   2   0       45.16       34.66     12.41 o 
   8   2   0       41.29       44.38     13.86 o 
   9   2   0      425.27      402.60     19.05 o 
  10   2   0        2.25       27.41     10.43 o 
  11   2   0      275.60      283.05     11.87 o 
  12   2   0        3.21        3.82      8.76 o 
  13   2   0       76.27       95.31     16.35 o 
   1   3   0     3069.39     2834.57     26.80 o 
   3   3   0      554.68      578.97     24.70 o 
   4   3   0     1905.49     1568.12    112.89 o 
   5   3   0     1057.71     1296.15     38.44 o 
   6   3   0       29.44       29.24     12.08 o 
   7   3   0        4.70       10.66     18.54 o 
   8   3   0        0.11       12.56     13.40 o 
   9   3   0        3.56       15.78     11.34 o 
  10   3   0       79.55       77.18     12.08 o 
  11   3   0        1.58        0.36      9.22 o 
  12   3   0       10.91       13.75     10.38 o 
  13   3   0       10.28       23.17     15.29 o 
   0   4   0     5366.55     5797.59     91.83 o 
   1   4   0     7169.00     7025.85     67.38 o 
   2   4   0     1875.41     1657.60     37.62 o 
   3   4   0     3221.55     3112.12    110.55 o 
   4   4   0     2173.54     1955.35     47.74 o 
   5   4   0      520.85      494.50     45.26 o 
   6   4   0      201.09      200.30     13.53 o 
   7   4   0      821.47      765.38     50.23 o 
   8   4   0      678.37      668.96     20.89 o 
   9   4   0     1018.18      977.39     19.25 o 
  10   4   0       33.24       43.54     12.56 o 
  11   4   0      155.57      178.02     25.32 o 
  12   4   0        5.74       17.49      9.70 o 
  13   4   0      110.90      127.24     14.71 o 
   1   5   0      278.93      213.73     11.52 o 
   2   5   0     1947.94     1837.33     32.02 o 
   3   5   0      437.72      418.90     26.96 o 
   4   5   0     1411.13     1141.70     40.20 o 
   5   5   0      756.38      872.93     26.19 o 
   6   5   0      234.70      188.07     15.26 o 
   7   5   0      494.78      474.55     18.77 o 
   8   5   0      783.11      723.59     30.33 o 
   9   5   0        0.43       10.93     12.65 o 
  10   5   0        3.59        5.68     17.23 o 
  11   5   0       17.58       19.04     13.34 o 
  12   5   0       43.44       64.12      9.49 o 
   0   6   0     7275.88     8040.97    499.77 o 
   1   6   0      916.22      824.13     25.55 o 
   2   6   0      194.15      189.43     18.22 o 
   3   6   0       40.39       29.62     20.36 o 
   4   6   0       48.17       63.44     12.62 o 
   5   6   0      199.39      201.41      9.80 o 
   6   6   0       75.48       64.52      7.86 o 
   7   6   0       40.71       63.45     15.55 o 
   8   6   0      787.83      772.46     22.00 o 
   9   6   0      109.11      208.90     36.83 o 
  10   6   0      279.50      301.93     19.66 o 
  11   6   0       13.64       28.55     10.08 o 
  12   6   0       41.97       60.05     10.69 o 
   1   7   0        2.93       17.61     15.23 o 
   2   7   0       68.87       83.74     16.91 o 
   3   7   0     1198.26     1278.84     15.06 o 
   4   7   0      233.85      237.90      9.09 o 
   5   7   0      301.23      295.07      9.50 o 
   6   7   0     1639.72     1541.76     22.64 o 
   7   7   0      225.27      211.20     14.61 o 
   8   7   0      687.13      631.07     21.46 o 
   9   7   0      428.12      405.20     22.22 o 
  10   7   0        0.25        7.08     12.50 o 
  11   7   0        0.11        6.83      9.54 o 
  12   7   0        4.52        7.22     14.78 o 
   0   8   0     6267.83     6963.24    235.99 o 
   1   8   0       33.95       42.96      7.87 o 
   2   8   0      624.88      622.79     11.18 o 
   3   8   0        0.66        2.82      8.07 o 
   4   8   0        4.23       16.45      7.99 o 
   5   8   0        9.36        6.72      7.33 o 
   6   8   0       26.43       35.04      8.16 o 
   7   8   0        4.60        0.10      7.79 o 
   8   8   0      501.68      456.79     18.61 o 
   9   8   0      767.53      824.12     27.25 o 
  10   8   0       53.16       60.19     12.76 o 
  11   8   0       68.32       81.84     11.72 o 
  12   8   0       65.05       64.20     17.25 o 
   1   9   0      141.38      152.26      6.58 o 
   2   9   0        0.69        4.74      7.68 o 
   3   9   0      385.06      369.38     10.07 o 
   4   9   0       11.07       12.83      7.34 o 
   5   9   0      582.73      556.29     12.97 o 
   6   9   0       88.73      102.74      9.52 o 
   7   9   0       95.78       80.28      9.74 o 
   8   9   0      202.92      190.41     14.93 o 
   9   9   0       15.43       14.10     12.54 o 
  10   9   0        0.01        4.10     11.15 o 
  11   9   0       19.34       34.97     17.85 o 
   0  10   0     1605.08     1758.84     18.55 o 
   1  10   0      110.88      101.44      6.31 o 
   2  10   0      729.19      688.46     11.12 o 
   3  10   0      310.19      302.54      8.66 o 
   4  10   0      324.14      348.36      9.87 o 
   5  10   0       89.01      113.30      8.60 o 
   6  10   0       22.22       20.22      8.52 o 
   7  10   0        1.82        9.88      8.41 o 
   8  10   0      166.64      159.75     13.91 o 
   9  10   0      133.44      136.28     19.49 o 
  10  10   0        8.62       25.37     21.86 o 
  11  10   0       37.04       39.85     17.47 o 
   1  11   0        2.53        8.72      5.93 o 
   2  11   0      209.32      182.95      7.96 o 
   3  11   0      157.43      176.93      8.36 o 
   4  11   0        8.34       10.26      7.73 o 
   5  11   0      128.61       98.71      8.60 o 
   6  11   0       79.03       69.10      9.09 o 
   7  11   0        0.04        7.93      8.37 o 
   8  11   0        8.44       15.73     13.71 o 
   9  11   0       10.25       22.26     17.91 o 
  10  11   0        0.52        7.92     14.92 o 
   0  12   0     6909.03     7315.94     39.25 o 
   1  12   0       25.16       31.18      6.45 o 
   2  12   0      600.74      586.06     10.89 o 
   3  12   0       45.68       39.94      7.80 o 
   4  12   0      922.12      826.86     15.08 o 
   5  12   0        3.66        6.28      8.00 o 
   6  12   0       96.42       95.43      9.31 o 
   7  12   0        0.14        6.09      8.31 o 
   8  12   0      301.87      298.50     20.77 o 
   9  12   0        8.85       27.10     15.82 o 
   1  13   0        0.46        4.06      6.58 o 
   2  13   0       27.75       27.69      7.73 o 
   3  13   0        7.00        8.61      8.48 o 
   4  13   0       37.67       31.16      9.19 o 
   5  13   0      251.13      244.60      9.69 o 
   6  13   0      553.68      517.54     12.36 o 
   7  13   0        3.13        7.39      8.05 o 
   8  13   0      146.85      135.30     16.43 o 
   9  13   0        2.42       21.52     17.03 o 
   0  14   0       72.91       58.29      9.41 o 
   1  14   0      272.25      251.85      8.40 o 
   2  14   0        0.11        2.07      7.21 o 
   3  14   0       24.19       20.51      8.71 o 
   4  14   0        0.20        9.24      8.71 o 
   5  14   0      583.60      573.81     12.05 o 
   6  14   0       26.18       27.26      8.94 o 
   7  14   0       68.58       71.32      8.42 o 
   1  15   0       36.57       32.34      7.80 o 
   2  15   0        4.75        0.52      8.57 o 
   3  15   0       71.26       55.39      8.32 o 
   4  15   0       24.31       22.05      8.23 o 
   5  15   0      105.46      115.67      9.49 o 
   6  15   0        6.17       11.19      9.18 o 
   0  16   0      154.22      169.10      9.66 o 
   1  16   0      115.33      122.87      8.38 o 
   2  16   0       33.48       36.01      8.81 o 
   3  16   0        0.25        5.49      8.22 o 
   4  16   0       62.96       63.22      7.60 o 
   5  16   0       45.63       43.12      9.61 o 
   6  16   0       28.41       33.37     15.34 o 
   1  17   0        1.29       10.34      7.32 o 
   2  17   0       21.50       29.04      7.50 o 
   3  17   0        4.70        6.66      7.21 o 
   4  17   0       17.01       12.81     14.08 o 
   5  17   0       22.08       22.79     13.13 o 
 -13   0   1      121.53      112.83     16.10 o 
 -11   0   1       93.43      101.90     15.25 o 
  -9   0   1     1229.44      965.94     34.19 o 
  -7   0   1      784.97      880.52     28.63 o 
  -5   0   1      325.68      247.21     16.34 o 
  -3   0   1     6439.78     6982.54     45.22 o 
  -1   0   1     6840.77     6434.42     79.21 o 
   1   0   1      854.44     1070.10      8.98 o 
   3   0   1      483.13      397.82      9.85 o 
   5   0   1     9520.65     9840.82     87.38 o 
   7   0   1      660.06      574.29     25.06 o 
   9   0   1      470.93      387.45     26.23 o 
  11   0   1      835.74      829.91     23.01 o 
  13   0   1      145.37      145.33     16.30 o 
 -13   1   1        0.67        1.02     14.87 o 
 -12   1   1        4.60        9.39      7.26 o 
 -11   1   1       77.68       83.01      9.11 o 
 -10   1   1        3.94        1.88      9.40 o 
  -9   1   1      202.50      141.27     16.27 o 
  -8   1   1       20.68       12.86     13.14 o 
  -7   1   1      156.18      144.16     13.01 o 
  -6   1   1       96.52       67.43     17.59 o 
  -5   1   1     7243.29     8015.73     73.20 o 
  -4   1   1     2354.78     2688.88     15.89 o 
  -3   1   1     8252.15     8345.72     37.14 o 
  -2   1   1     4922.26     4326.08     18.81 o 
  -1   1   1     1060.94      935.14     21.28 o 
   0   1   1        3.97       11.46      4.85 o 
   1   1   1      981.09      723.75      7.40 o 
   2   1   1       86.16       77.65      4.98 o 
   3   1   1    13441.15    12844.30     43.76 o 
   4   1   1      716.63      923.47     13.29 o 
   5   1   1     7740.88     8824.76     95.08 o 
   6   1   1     1613.85     1441.21    160.14 o 
   7   1   1      166.02      178.00     13.40 o 
   8   1   1        6.93       13.71     13.08 o 
   9   1   1        5.64       43.23     13.72 o 
  10   1   1       12.07       13.92     11.91 o 
  11   1   1        2.25       -2.37      7.87 o 
  12   1   1       40.51       27.86      8.46 o 
  13   1   1        6.50        7.05     14.70 o 
 -13   2   1       26.99       35.65     14.38 o 
 -12   2   1       27.56       15.84      7.12 o 
 -11   2   1      105.00      101.12      9.27 o 
 -10   2   1       95.77       98.13     10.35 o 
  -9   2   1      232.78      241.36     13.92 o 
  -8   2   1      998.23      970.35     36.40 o 
  -7   2   1       20.36        5.78     22.69 o 
  -6   2   1      113.31      177.17     19.37 o 
  -5   2   1     1052.01      934.45     30.66 o 
  -2   2   1     6689.39     6210.17     35.56 o 
  -1   2   1     6046.90     5754.95     28.67 o 
   0   2   1    44740.41    44118.81    348.49 o 
   1   2   1     3175.92     2813.56     33.58 o 
   2   2   1       64.50       69.18      7.79 o 
   3   2   1        9.48       34.02      6.59 o 
   4   2   1      415.20      427.24     14.56 o 
   5   2   1        4.30       23.01     15.61 o 
   6   2   1       20.18       42.72     11.60 o 
   7   2   1      182.75      138.77     13.08 o 
   8   2   1       56.28       62.17     13.75 o 
   9   2   1      499.56      507.77     19.28 o 
  10   2   1       10.90        2.67      9.68 o 
  11   2   1      190.74      187.44     11.45 o 
  12   2   1        5.32        3.14      8.87 o 
  13   2   1       40.01       75.95     15.85 o 
 -13   3   1        8.87       23.77     14.03 o 
 -12   3   1       56.47       59.91      8.53 o 
 -11   3   1       47.43       34.40      9.53 o 
 -10   3   1       47.53       39.27     11.44 o 
  -9   3   1       19.42       17.81     11.14 o 
  -8   3   1      157.72      201.46     13.80 o 
  -7   3   1      103.76       78.48     19.95 o 
  -6   3   1       98.76      108.21     17.32 o 
  -5   3   1      339.32      290.00     16.89 o 
  -4   3   1      332.76      414.03     27.77 o 
  -3   3   1        0.18       11.16      4.19 o 
  -2   3   1    11477.25    10833.44     82.08 o 
  -1   3   1     1392.47     1301.21     11.62 o 
   0   3   1    19378.31    19704.35    157.27 o 
   1   3   1      853.56      858.17     18.71 o 
   3   3   1       22.37       29.21      8.71 o 
   4   3   1      525.52      790.87     14.52 o 
   5   3   1      644.98      621.26     28.91 o 
   6   3   1      628.65      586.54     31.43 o 
   7   3   1      278.53      293.61     15.07 o 
   8   3   1       32.43       66.43     13.12 o 
   9   3   1       11.92       45.46     10.24 o 
  10   3   1        3.66       10.47      9.70 o 
  11   3   1       25.29       27.19     11.44 o 
  12   3   1      107.13       93.86     11.68 o 
  13   3   1        1.82       -1.76     13.86 o 
 -13   4   1       54.05       53.74     13.82 o 
 -12   4   1       30.35       31.25      9.54 o 
 -11   4   1        0.15        6.44     10.53 o 
 -10   4   1      307.77      293.44     11.16 o 
  -9   4   1       18.24       82.12     12.28 o 
  -8   4   1     1337.73     1301.40     62.46 o 
  -7   4   1      258.03      256.13     15.50 o 
  -6   4   1     1037.07      923.46     20.45 o 
  -5   4   1       35.05       40.05     13.78 o 
  -4   4   1      437.24      387.95     28.18 o 
  -3   4   1      153.14      141.08      9.03 o 
  -2   4   1       13.33       14.69      7.55 o 
  -1   4   1       21.45        9.00      6.82 o 
   0   4   1    15810.55    16659.56     62.35 o 
   1   4   1     1868.21     1856.51     38.26 o 
   2   4   1      570.25      495.86     17.41 o 
   3   4   1      297.69      283.04     21.43 o 
   4   4   1     3093.40     2615.26     54.25 o 
   5   4   1       15.47       26.90     11.23 o 
   6   4   1      379.31      413.45     17.66 o 
   7   4   1        2.35        0.41     13.03 o 
   8   4   1      857.60      946.28     30.46 o 
   9   4   1      272.19      272.04     25.79 o 
  10   4   1      145.03      153.88     24.56 o 
  11   4   1       26.26       31.14     15.27 o 
  12   4   1       11.76       12.17     10.24 o 
 -12   5   1        4.86        7.78      8.77 o 
 -11   5   1       13.14       18.55     12.03 o 
 -10   5   1       71.35       69.81     10.75 o 
  -9   5   1       21.02       21.87     14.84 o 
  -8   5   1      146.70      129.44     22.39 o 
  -7   5   1      256.32      260.00     21.05 o 
  -6   5   1      227.20      232.53     20.03 o 
  -5   5   1     2452.76     2535.69     88.03 o 
  -4   5   1        3.22       11.01     21.77 o 
  -3   5   1      233.65      212.95     12.24 o 
  -2   5   1     6519.91     6692.90     83.82 o 
  -1   5   1       42.92       48.63      8.81 o 
   0   5   1     1389.70     1344.38     30.14 o 
   1   5   1     4885.55     5199.54     87.03 o 
   2   5   1     3508.34     3330.93    153.84 o 
   3   5   1     2988.91     2862.23     53.63 o 
   4   5   1       33.39       15.40     17.76 o 
   5   5   1     1624.13     1638.48     38.59 o 
   6   5   1      845.76      825.02     24.33 o 
   7   5   1       19.05       17.90     13.71 o 
   8   5   1      288.09      282.76     15.97 o 
   9   5   1        0.68       13.78     18.03 o 
  10   5   1       34.58       34.30     16.87 o 
  11   5   1       11.89       12.83     11.35 o 
  12   5   1       14.48       11.33     10.43 o 
 -12   6   1       11.13       18.81     10.35 o 
 -11   6   1      396.53      391.76     17.66 o 
 -10   6   1       10.72       28.75     10.30 o 
  -9   6   1     1659.80     1566.78     25.16 o 
  -8   6   1       29.38       40.22     16.28 o 
  -7   6   1     1697.10     1567.77     31.58 o 
  -6   6   1      269.32      291.90      9.55 o 
  -5   6   1      576.68      514.26     10.87 o 
  -4   6   1      255.46      254.60     16.53 o 
  -3   6   1      304.01      388.10     29.45 o 
  -2   6   1       34.64       43.25     14.41 o 
  -1   6   1      549.00      873.71     27.56 o 
   0   6   1        1.75       11.79     10.26 o 
   1   6   1    11888.70    11318.19     93.30 o 
   2   6   1     2873.51     2978.66    114.36 o 
   3   6   1     1098.67     1006.33     37.09 o 
   4   6   1      382.85      466.08     17.59 o 
   5   6   1     3663.91     3837.71     22.58 o 
   6   6   1      195.33      173.50      8.04 o 
   7   6   1        6.15        2.53     13.08 o 
   8   6   1       58.95      116.81     14.82 o 
   9   6   1     1260.31     1226.88     47.23 o 
  10   6   1      107.57      133.60     30.69 o 
  11   6   1      174.75      154.06     12.79 o 
  12   6   1        0.01       -2.03      9.31 o 
 -12   7   1        5.81       14.33     10.68 o 
 -11   7   1       65.95       57.15     10.63 o 
 -10   7   1        5.33        6.95     10.86 o 
  -9   7   1      352.18      350.64     16.15 o 
  -8   7   1       15.20       45.11     14.02 o 
  -7   7   1       44.93       47.94     14.43 o 
  -6   7   1       19.91       35.92      7.99 o 
  -5   7   1     1415.68     1200.20     14.14 o 
  -4   7   1      902.31      917.81     20.68 o 
  -3   7   1     1151.69     1172.42     15.98 o 
  -2   7   1     1310.31     1191.29     51.56 o 
  -1   7   1     3927.56     3813.93     53.97 o 
   0   7   1        0.96       16.25     11.38 o 
   1   7   1     1566.09     1996.17     51.38 o 
   2   7   1     1236.33     1179.29     29.93 o 
   3   7   1      793.55      712.77     10.50 o 
   4   7   1      207.17      181.70      8.44 o 
   5   7   1      421.77      377.20      9.67 o 
   6   7   1        6.57       -0.52      7.79 o 
   7   7   1      242.71      198.62     14.37 o 
   8   7   1       68.61       58.06     13.95 o 
   9   7   1       54.50       52.14     18.96 o 
  10   7   1        1.77      -12.47     15.86 o 
  11   7   1       20.77       20.11     10.51 o 
  12   7   1        3.12        7.59     10.63 o 
 -11   8   1      150.91      156.73     12.14 o 
 -10   8   1      141.18      145.50     11.85 o 
  -9   8   1        4.04       53.33     11.67 o 
  -8   8   1      272.39      299.95     16.57 o 
  -7   8   1        8.80       16.16      7.95 o 
  -6   8   1      463.90      457.53     10.86 o 
  -5   8   1       53.95       48.50      8.15 o 
  -4   8   1       19.94       19.78      7.74 o 
  -3   8   1     1036.17     1097.08     14.67 o 
  -2   8   1      781.57      790.58     12.18 o 
  -1   8   1        2.98      130.70     27.62 o 
   0   8   1     7440.46     8336.43     94.53 o 
   1   8   1     1838.07     1867.36     17.25 o 
   2   8   1      335.49      328.32      9.83 o 
   3   8   1      292.21      330.59     10.47 o 
   4   8   1      264.98      212.97      8.99 o 
   5   8   1     1175.20     1109.02     13.95 o 
   6   8   1       44.32       63.67      8.03 o 
   7   8   1       40.63       47.73      7.90 o 
   8   8   1      286.88      291.50     16.39 o 
   9   8   1       90.09       95.22     27.69 o 
  10   8   1        7.13       15.49     11.99 o 
  11   8   1       32.25       33.21      9.92 o 
 -11   9   1        3.10        0.88     18.53 o 
 -10   9   1       10.91       10.17     11.18 o 
  -9   9   1       54.17       47.55     11.62 o 
  -8   9   1       18.63       29.81     11.67 o 
  -7   9   1       11.66       11.68      7.67 o 
  -6   9   1        3.41       12.16      7.83 o 
  -5   9   1       27.18       32.93      7.30 o 
  -4   9   1       16.28       31.62      7.18 o 
  -3   9   1     1265.80     1289.31     21.44 o 
  -2   9   1      338.10      294.38     10.25 o 
  -1   9   1      295.57      319.53      7.80 o 
   0   9   1        9.81       16.80      5.97 o 
   1   9   1        2.54       13.44      5.67 o 
   2   9   1      676.82      691.70     12.40 o 
   3   9   1       44.40       48.03      7.69 o 
   4   9   1        8.49        9.11      8.19 o 
   5   9   1        3.43        4.06      8.65 o 
   6   9   1       11.57       24.31      8.77 o 
   7   9   1      216.90      229.29     11.06 o 
   8   9   1       83.56       77.99     18.45 o 
   9   9   1       56.14       86.61     25.33 o 
  10   9   1        7.70        9.27      9.14 o 
  11   9   1       36.50       36.86     17.85 o 
 -11  10   1       11.88       16.49     17.43 o 
 -10  10   1       28.30       52.35     16.14 o 
  -9  10   1       38.31       36.79     16.94 o 
  -8  10   1       27.92       41.88     13.39 o 
  -7  10   1        1.15        3.32      8.32 o 
  -6  10   1      135.07      129.06      9.37 o 
  -5  10   1      189.99      196.96      8.90 o 
  -4  10   1      254.08      230.06      8.93 o 
  -3  10   1      146.49      157.99      8.03 o 
  -2  10   1        8.96        8.69      7.44 o 
  -1  10   1        0.19       20.44      5.93 o 
   0  10   1     2190.23     2236.10     13.97 o 
   1  10   1      375.70      362.73      7.80 o 
   2  10   1      154.35      160.55      7.69 o 
   3  10   1       13.64       13.30      6.89 o 
   4  10   1     1016.68      974.20     17.27 o 
   5  10   1       16.44       27.66      8.22 o 
   6  10   1       73.76       60.30      8.68 o 
   7  10   1      624.36      630.93     13.82 o 
   8  10   1      219.21      237.00     15.98 o 
   9  10   1      194.61      197.34     19.27 o 
  10  10   1        0.07        0.53     14.52 o 
  11  10   1       54.59       47.16     16.46 o 
 -10  11   1        0.69       -5.18     14.60 o 
  -9  11   1       20.64        0.40     16.52 o 
  -8  11   1       88.88       92.02     18.12 o 
  -7  11   1      277.33      289.66     10.67 o 
  -6  11   1      208.02      196.67     10.29 o 
  -5  11   1      311.59      293.83     10.20 o 
  -4  11   1        1.60        2.97      7.65 o 
  -3  11   1      303.17      307.57      9.23 o 
  -2  11   1       24.96       26.57      7.26 o 
  -1  11   1        2.78       37.38      6.44 o 
   0  11   1      384.61      412.70      8.52 o 
   1  11   1      661.10      611.21     11.74 o 
   2  11   1      183.41      176.70      8.33 o 
   3  11   1      189.13      205.60      8.47 o 
   4  11   1      256.91      237.13      9.47 o 
   5  11   1      470.82      442.91     11.81 o 
   6  11   1       54.88       69.11      8.93 o 
   7  11   1      123.65      111.70      9.19 o 
   8  11   1        7.07       17.91     13.37 o 
   9  11   1       12.40       17.35     16.29 o 
  10  11   1       40.06       54.73     17.94 o 
 -10  12   1       15.77       31.24     16.77 o 
  -9  12   1      261.36      238.20     28.39 o 
  -8  12   1        1.33        5.90      9.63 o 
  -7  12   1       27.69       34.59      8.63 o 
  -6  12   1       29.11       31.21      8.62 o 
  -5  12   1      414.11      438.37     11.01 o 
  -4  12   1      344.40      339.52     10.67 o 
  -3  12   1       10.92       19.04      8.12 o 
  -2  12   1        4.43        5.14      7.21 o 
  -1  12   1      528.31      677.18     14.00 o 
   0  12   1      371.23      370.37      9.23 o 
   1  12   1     2268.54     2227.70     28.28 o 
   2  12   1        4.56        5.40      7.34 o 
   3  12   1      492.82      450.64     10.46 o 
   4  12   1        0.39        2.64      8.29 o 
   5  12   1      579.15      545.99     12.49 o 
   6  12   1       47.56       63.07      8.85 o 
   7  12   1      144.18      139.52      9.14 o 
   8  12   1       28.13       31.57     13.09 o 
   9  12   1       49.74       60.08     15.28 o 
  -9  13   1       34.48       42.47     17.80 o 
  -8  13   1       33.01       51.78     15.99 o 
  -7  13   1       29.02       25.57      9.02 o 
  -6  13   1       19.03       28.81      8.51 o 
  -5  13   1      377.74      347.92     10.57 o 
  -4  13   1      445.33      437.99     10.89 o 
  -3  13   1      413.95      414.70     13.45 o 
  -2  13   1       60.48       68.62      9.94 o 
  -1  13   1       12.17       24.04      6.76 o 
   0  13   1       67.36       72.83      7.35 o 
   1  13   1      339.55      322.24      7.80 o 
   2  13   1      564.70      619.03     11.26 o 
   3  13   1       11.33       11.72      7.47 o 
   4  13   1        6.85       10.06      9.00 o 
   5  13   1      544.69      474.04     13.62 o 
   6  13   1       91.76       89.18      9.13 o 
   7  13   1      191.48      190.36      9.36 o 
   8  13   1        1.46       15.10     15.51 o 
  -8  14   1      415.40      436.70     23.23 o 
  -7  14   1      132.94      119.92      8.83 o 
  -6  14   1        3.35        4.13      8.29 o 
  -5  14   1        0.90        4.99      8.28 o 
  -4  14   1      182.59      186.55      9.87 o 
  -3  14   1       76.44       74.65      8.87 o 
  -2  14   1       90.91       97.10     12.05 o 
  -1  14   1      808.78      797.76     13.29 o 
   0  14   1     1754.03     1827.92     17.48 o 
   1  14   1       65.02      110.51      7.41 o 
   2  14   1      185.98      194.00      8.65 o 
   3  14   1       96.98       96.28      8.19 o 
   4  14   1       59.05       59.72      9.02 o 
   5  14   1      129.95      113.19     10.23 o 
   6  14   1      223.90      228.30     14.27 o 
   7  14   1        2.38        5.21      7.05 o 
  -6  15   1      125.16      111.93     11.54 o 
  -5  15   1        8.90       15.18      7.80 o 
  -4  15   1       61.76       42.07      7.98 o 
  -3  15   1      174.62      193.95     11.48 o 
  -2  15   1        0.45       -0.44      8.76 o 
  -1  15   1        0.02       16.11      7.97 o 
   0  15   1      101.13      119.57      6.88 o 
   1  15   1      450.11      408.67     10.34 o 
   2  15   1       27.84       30.57      9.17 o 
   3  15   1        5.47        6.71      8.39 o 
   4  15   1       54.77       50.80      8.64 o 
   5  15   1      144.69      159.13      9.44 o 
   6  15   1      126.22      140.69      8.81 o 
  -6  16   1       16.22       22.94     15.07 o 
  -5  16   1       19.86       18.58      8.19 o 
  -4  16   1       53.04       54.14      8.21 o 
  -3  16   1       48.35       58.81      8.62 o 
  -2  16   1        0.38        8.59      8.41 o 
  -1  16   1       67.82       77.96      9.06 o 
   0  16   1      119.46      115.55      6.41 o 
   1  16   1       23.57       14.33      8.11 o 
   2  16   1       20.45       12.73      7.46 o 
   3  16   1       36.28       33.95      8.55 o 
   4  16   1      102.42      106.21      9.32 o 
   5  16   1        1.93        6.22      7.37 o 
  -5  17   1        9.19        1.91     12.68 o 
  -4  17   1        1.67       12.13     14.21 o 
  -3  17   1       80.83       91.16      7.70 o 
  -2  17   1       21.19       25.01      7.45 o 
  -1  17   1       14.52       29.03      8.46 o 
   0  17   1       33.49       29.91     16.08 o 
   1  17   1       42.36       57.33      6.92 o 
   2  17   1        9.84       20.38      7.41 o 
   3  17   1       32.49       49.48      7.60 o 
   4  17   1       30.85       39.02     14.58 o 
 -12   0   2      185.64      226.93     17.84 o 
 -10   0   2       14.24       41.54     15.24 o 
  -8   0   2     1293.09     1253.30     37.04 o 
  -4   0   2     6453.37     6712.66     47.23 o 
  -2   0   2       58.69       57.07      6.24 o 
   0   0   2    23925.42    24400.67    181.38 o 
   2   0   2    40812.37    38523.50    240.19 o 
   4   0   2       33.69       57.53      9.04 o 
   6   0   2        3.90        3.95     14.38 o 
   8   0   2      257.98      274.93     21.93 o 
  10   0   2       31.25       22.68     14.79 o 
  12   0   2        0.39       14.88     12.90 o 
 -13   1   2       10.67       -6.71     10.24 o 
 -12   1   2      320.66      321.35     10.03 o 
 -11   1   2        0.62       -3.56      9.79 o 
 -10   1   2       47.89       47.46     10.25 o 
  -9   1   2      602.81      511.72     16.57 o 
  -8   1   2      539.09      464.57     18.64 o 
  -7   1   2      158.57      135.16     16.18 o 
  -6   1   2     2386.31     2597.53     48.79 o 
  -5   1   2     1444.76     1653.50     33.51 o 
  -4   1   2      707.21      669.21     14.34 o 
  -3   1   2    36201.68    34818.21    493.68 o 
  -2   1   2     4446.85     4364.26     49.18 o 
  -1   1   2       90.79      125.94      3.04 o 
   0   1   2      186.37      268.58      5.75 o 
   1   1   2     3588.12     3100.25     22.82 o 
   2   1   2     2051.13     1843.24     17.03 o 
   3   1   2      102.30       99.78      7.15 o 
   4   1   2      747.08      752.61     14.40 o 
   5   1   2      359.45      394.27     16.39 o 
   6   1   2        1.56        3.14     10.99 o 
   7   1   2      195.90      184.00     13.42 o 
   8   1   2      238.16      203.55     15.14 o 
   9   1   2      189.81      271.35     16.20 o 
  10   1   2       11.49        8.26     11.93 o 
  11   1   2       39.70       32.15     10.52 o 
  12   1   2      145.31      140.68     10.17 o 
  13   1   2       16.73       18.10     13.89 o 
 -13   2   2       25.05        5.67     14.83 o 
 -12   2   2       90.18       78.28      9.15 o 
 -11   2   2        0.84        5.71      9.66 o 
 -10   2   2       42.78       40.87     10.23 o 
  -9   2   2      629.69      592.38     17.41 o 
  -8   2   2      263.34      252.65     13.65 o 
  -7   2   2        0.43        4.55     14.80 o 
  -6   2   2       99.19      107.83     13.78 o 
  -5   2   2      187.99      275.61     15.61 o 
  -4   2   2      603.71      610.01     25.55 o 
  -3   2   2      349.21      384.60      8.74 o 
  -2   2   2     4377.63     4311.17    189.76 o 
  -1   2   2    11933.66    10602.47    131.51 o 
   0   2   2     5232.03     5659.50     97.09 o 
   1   2   2      596.19      525.14      9.79 o 
   2   2   2      179.64      158.04      8.10 o 
   3   2   2       18.34       18.69      7.93 o 
   4   2   2     1273.06     1264.80     36.54 o 
   5   2   2       73.11       61.65      9.91 o 
   6   2   2      457.91      473.41     17.66 o 
   7   2   2      371.84      323.97     15.06 o 
   8   2   2       32.51       48.04     13.32 o 
   9   2   2      492.40      500.49     15.88 o 
  10   2   2       20.51       19.64     14.99 o 
  11   2   2      392.31      435.75     16.14 o 
  12   2   2        0.95        3.65     10.38 o 
  13   2   2       97.86      120.32     15.78 o 
 -13   3   2        0.83      -13.48     14.50 o 
 -12   3   2        0.93        1.57      7.56 o 
 -11   3   2       21.61       22.53      9.76 o 
 -10   3   2        0.62       -0.74      9.96 o 
  -9   3   2      628.28      553.32     16.64 o 
  -8   3   2       18.41       15.07     14.38 o 
  -7   3   2      429.60      437.28     24.96 o 
  -6   3   2      393.79      395.51     15.53 o 
  -5   3   2      247.45      282.88     25.49 o 
  -4   3   2      551.09      398.20     57.08 o 
  -3   3   2      262.18      302.69     24.78 o 
  -2   3   2       12.31       13.42      3.63 o 
  -1   3   2      664.04      681.77     15.81 o 
   0   3   2       10.99        8.61      5.80 o 
   1   3   2        9.24       11.42      9.10 o 
   2   3   2      267.47      249.92     14.67 o 
   3   3   2     6074.81     6128.72    193.99 o 
   4   3   2      158.19      176.20     11.10 o 
   5   3   2     1532.82     1588.86     46.03 o 
   6   3   2      586.79      612.35     20.09 o 
   7   3   2      432.13      426.72     17.42 o 
   8   3   2       56.65      128.49     21.38 o 
   9   3   2        0.19       -6.30     15.34 o 
  10   3   2       13.46        3.02     11.37 o 
  11   3   2       70.49       69.66     11.67 o 
  12   3   2        0.31       -1.04     10.05 o 
  13   3   2        1.26       22.89     14.64 o 
 -12   4   2       33.53       26.95     10.68 o 
 -11   4   2        0.30        1.84      7.93 o 
 -10   4   2      406.09      438.90     13.39 o 
  -9   4   2        0.28       13.49     12.04 o 
  -8   4   2      720.33      701.17     21.15 o 
  -7   4   2      137.93      100.54     13.59 o 
  -6   4   2      369.14      366.24     13.86 o 
  -5   4   2       67.44       94.36     14.02 o 
  -4   4   2      868.99      762.90     35.70 o 
  -3   4   2      185.32      145.38     23.00 o 
  -2   4   2      159.96      146.07     19.87 o 
  -1   4   2     2315.57     2271.43     32.89 o 
   0   4   2     6037.50     6537.43    194.51 o 
   1   4   2    10551.14    10840.17     97.94 o 
   2   4   2      340.94      269.19     24.81 o 
   3   4   2      542.27      576.08     30.01 o 
   4   4   2      696.06      752.19     35.67 o 
   5   4   2      913.08      966.93     25.76 o 
   6   4   2      145.66      133.27     14.71 o 
   7   4   2       90.01       73.56     10.11 o 
   8   4   2       42.19       92.15     15.98 o 
   9   4   2      769.58      663.34    112.74 o 
  10   4   2       43.44       66.52     23.62 o 
  11   4   2      120.54      140.84     26.24 o 
  12   4   2       13.94       10.00     12.82 o 
 -12   5   2       80.86      100.16     10.86 o 
 -11   5   2        3.87        6.39      8.91 o 
 -10   5   2       67.15       46.38     10.64 o 
  -9   5   2        1.39       13.15     15.55 o 
  -8   5   2      335.21      305.04     25.71 o 
  -7   5   2       33.69       27.84     14.29 o 
  -6   5   2     1145.84     1158.45     16.96 o 
  -5   5   2      174.96      188.45     14.84 o 
  -4   5   2      184.24      146.58     25.80 o 
  -3   5   2     1304.95     1352.10     42.43 o 
  -2   5   2     6266.98     6319.20    136.61 o 
  -1   5   2     1151.04     1182.93     29.45 o 
   0   5   2      148.33      152.06     10.33 o 
   1   5   2     4223.06     4276.05     41.31 o 
   2   5   2        0.24        5.05     12.40 o 
   3   5   2        2.10        2.41     19.95 o 
   4   5   2      160.00      166.09     25.34 o 
   5   5   2      101.33       99.81     12.25 o 
   6   5   2      217.02      230.55     14.75 o 
   7   5   2      153.88      160.28     13.02 o 
   8   5   2      514.87      422.89     17.25 o 
   9   5   2       20.94       38.62     18.10 o 
  10   5   2      277.07      306.45     28.03 o 
  11   5   2        2.84       10.90     15.07 o 
  12   5   2      221.40      273.66     27.49 o 
 -12   6   2       17.86       17.20      9.49 o 
 -11   6   2        2.07       20.72      8.81 o 
 -10   6   2      802.62      832.17     15.16 o 
  -9   6   2       43.83      130.65     13.36 o 
  -8   6   2     2331.14     2090.30     50.30 o 
  -7   6   2       67.64       54.26     15.49 o 
  -6   6   2     3664.77     3764.93     48.63 o 
  -5   6   2     1227.04     1286.34     19.97 o 
  -4   6   2     1674.65     1902.26     19.48 o 
  -3   6   2      449.90      481.19     29.62 o 
  -2   6   2     3866.70     3756.43     49.80 o 
  -1   6   2      722.82      730.06     52.59 o 
   0   6   2    13812.91    14900.94    121.31 o 
   1   6   2      566.60      552.54     43.01 o 
   2   6   2     1092.08     1261.87     29.66 o 
   3   6   2     1836.18     1779.85     46.36 o 
   4   6   2        2.00        8.19      9.74 o 
   5   6   2      237.92      266.20      8.40 o 
   6   6   2     1519.62     1446.19     35.89 o 
   7   6   2       55.74       54.33     13.13 o 
   8   6   2       19.16       13.29     13.42 o 
   9   6   2        0.53        0.51     16.86 o 
  10   6   2       10.83       21.52     16.67 o 
  11   6   2       43.19       15.63     20.11 o 
  12   6   2       17.58       22.04     11.65 o 
 -12   7   2      151.96      139.53     12.34 o 
 -11   7   2       14.35       33.42      9.81 o 
 -10   7   2        0.51       12.79      8.99 o 
  -9   7   2       37.82       41.11     12.93 o 
  -8   7   2       34.83       13.91     21.32 o 
  -7   7   2        5.60       10.82     15.09 o 
  -6   7   2     1205.88     1067.91     15.56 o 
  -5   7   2      282.83      281.79      8.78 o 
  -4   7   2      156.44      162.67      8.87 o 
  -3   7   2       14.63       28.46      7.96 o 
  -2   7   2     5378.96     5399.51     80.41 o 
  -1   7   2     1390.66     1391.16     35.15 o 
   0   7   2      258.81      273.28     16.12 o 
   1   7   2      784.28      824.84     66.97 o 
   2   7   2     3943.11     4042.42     86.15 o 
   3   7   2       11.58       20.27      7.44 o 
   4   7   2        0.77        7.64      6.73 o 
   5   7   2      845.64      884.75     12.15 o 
   6   7   2     1228.39     1263.13     16.12 o 
   7   7   2      117.84      108.18     14.72 o 
   8   7   2      531.75      460.95     18.15 o 
   9   7   2      121.05      134.94     15.14 o 
  10   7   2      144.18      185.09     19.16 o 
  11   7   2       53.25       33.12     12.91 o 
  12   7   2       89.55       91.99     11.34 o 
 -11   8   2       86.59       92.56     11.61 o 
 -10   8   2        3.57       12.90     10.52 o 
  -9   8   2      122.22      124.75     11.72 o 
  -8   8   2        9.04       22.24     11.00 o 
  -7   8   2       42.20       42.47      8.17 o 
  -6   8   2     1324.54     1299.76     14.68 o 
  -5   8   2      331.21      329.42      9.51 o 
  -4   8   2       37.90       45.88      7.67 o 
  -3   8   2     1597.24     1613.34     16.57 o 
  -2   8   2       13.40       11.86      7.66 o 
  -1   8   2       14.33      195.11     39.12 o 
   0   8   2      274.48      263.66     28.87 o 
   1   8   2     2896.81     2767.76     18.68 o 
   2   8   2        2.57        8.08      6.98 o 
   3   8   2       21.87       12.65      8.13 o 
   4   8   2      253.61      215.98      8.92 o 
   5   8   2     1387.43     1335.44     16.15 o 
   6   8   2       33.41       31.54      7.48 o 
   7   8   2       83.25       75.12     14.38 o 
   8   8   2      262.61      226.11     20.04 o 
   9   8   2       60.03       64.87     17.43 o 
  10   8   2        0.97       19.24     16.09 o 
  11   8   2      207.38      210.34     12.23 o 
 -11   9   2        9.49       11.78     18.12 o 
 -10   9   2       21.97       25.88     16.76 o 
  -9   9   2      360.89      333.00     31.17 o 
  -8   9   2       94.65       89.36     15.20 o 
  -7   9   2       49.49       59.73      8.03 o 
  -6   9   2       49.09       41.20      7.37 o 
  -5   9   2      602.03      612.88     10.39 o 
  -4   9   2      123.12      110.39      7.71 o 
  -3   9   2        7.45        6.77      7.59 o 
  -2   9   2       22.51       18.39      6.10 o 
  -1   9   2      644.13      611.95      9.01 o 
   0   9   2      256.17      265.82      7.46 o 
   1   9   2       77.00       90.87      6.16 o 
   2   9   2       30.62       37.40      8.25 o 
   3   9   2      431.13      380.32     10.97 o 
   4   9   2      155.77      177.24      8.55 o 
   5   9   2     1455.44     1460.97     22.43 o 
   6   9   2       21.93       24.10      8.90 o 
   7   9   2       81.83       69.78      9.52 o 
   8   9   2        5.14       11.92     17.42 o 
   9   9   2        9.92       16.80     13.55 o 
  10   9   2       11.40        2.29      8.99 o 
  11   9   2       17.70       18.25     18.32 o 
 -11  10   2       62.18       65.19     18.61 o 
 -10  10   2        2.71        6.95     15.37 o 
  -9  10   2      143.24      159.02     18.81 o 
  -8  10   2      320.95      336.17     21.84 o 
  -7  10   2       32.14       29.55      8.13 o 
  -6  10   2       18.56       17.67      7.94 o 
  -5  10   2        4.84        5.92      7.53 o 
  -4  10   2       57.94       61.41      7.78 o 
  -3  10   2        0.03        0.72      7.16 o 
  -2  10   2       90.64       92.29      6.25 o 
  -1  10   2      228.22      268.81      7.50 o 
   0  10   2     2007.97     2093.76     16.19 o 
   1  10   2      909.30      885.79      9.07 o 
   2  10   2      684.69      650.28     10.30 o 
   3  10   2       10.04       12.30      6.80 o 
   4  10   2      234.97      237.41      9.77 o 
   5  10   2       25.55       29.80      7.57 o 
   6  10   2       12.58       10.49      9.53 o 
   7  10   2        1.37        2.55      8.39 o 
   8  10   2        4.35        1.07     13.16 o 
   9  10   2      155.97      144.84     17.96 o 
  10  10   2       14.01       22.52     14.65 o 
  11  10   2        9.01       -5.71     14.62 o 
 -10  11   2       34.88       41.58     14.74 o 
  -9  11   2       13.66       27.15     16.03 o 
  -8  11   2      228.01      244.34     12.58 o 
  -7  11   2      146.14      165.95      9.64 o 
  -6  11   2       16.58        9.67      7.78 o 
  -5  11   2      121.03      104.02      8.61 o 
  -4  11   2       44.29       53.36      8.00 o 
  -3  11   2       23.50       22.97      7.61 o 
  -2  11   2      315.26      338.15     10.87 o 
  -1  11   2      207.88      198.70      7.74 o 
   0  11   2      102.94      108.92      6.44 o 
   1  11   2       33.22       32.50      5.59 o 
   2  11   2      232.14      219.65      8.70 o 
   3  11   2      489.43      450.27     10.98 o 
   4  11   2       38.55       34.85      7.53 o 
   5  11   2      247.42      239.97      9.76 o 
   6  11   2      329.28      312.20     10.96 o 
   7  11   2      163.01      154.13      9.48 o 
   8  11   2      115.16       94.72     13.77 o 
   9  11   2        2.92        2.45     15.45 o 
  10  11   2       22.17        6.86     16.53 o 
 -10  12   2       78.61       66.59     17.83 o 
  -9  12   2        4.78       22.28     15.92 o 
  -8  12   2      357.39      352.73     10.79 o 
  -7  12   2        0.06       15.33      9.22 o 
  -6  12   2       28.40       29.22      8.11 o 
  -5  12   2      386.28      391.83     10.59 o 
  -4  12   2       55.24       49.40      8.48 o 
  -3  12   2       21.13       25.19      8.31 o 
  -2  12   2      138.03      158.27      9.81 o 
  -1  12   2       42.90       51.73      6.97 o 
   0  12   2     1468.54     1570.56     19.68 o 
   1  12   2      120.10      115.69      6.41 o 
   2  12   2     2100.28     2020.36     19.95 o 
   3  12   2       43.14       41.95      7.77 o 
   4  12   2      468.02      413.40     11.38 o 
   5  12   2      196.39      192.83     10.30 o 
   6  12   2      133.50      148.78      9.48 o 
   7  12   2      239.00      233.18      9.91 o 
   8  12   2       63.69       51.04     13.12 o 
   9  12   2        6.59        9.70     14.22 o 
  -9  13   2        0.45        3.38     17.66 o 
  -8  13   2      298.48      306.40     18.59 o 
  -7  13   2      166.61      175.79     10.19 o 
  -6  13   2      193.12      185.39      8.98 o 
  -5  13   2        0.64        2.26      7.88 o 
  -4  13   2       34.06       34.81      8.38 o 
  -3  13   2      298.47      313.13     10.15 o 
  -2  13   2      200.43      241.33     14.23 o 
  -1  13   2      306.65      351.57      9.58 o 
   0  13   2     1220.29     1242.31     12.81 o 
   1  13   2      646.49      676.55      9.50 o 
   2  13   2      963.46      868.87     12.43 o 
   3  13   2       20.20       25.08      7.55 o 
   4  13   2       17.93       22.59      8.09 o 
   5  13   2       65.77       50.27     10.23 o 
   6  13   2        0.18        5.00      9.21 o 
   7  13   2        0.07       -0.74      7.61 o 
   8  13   2       44.00       43.93     12.63 o 
  -8  14   2        8.44        3.51     16.75 o 
  -7  14   2        3.72       12.95      7.85 o 
  -6  14   2        2.44       10.54      9.06 o 
  -5  14   2       70.16       74.85      8.16 o 
  -4  14   2       49.31       39.41      7.98 o 
  -3  14   2       20.53       34.70     10.42 o 
  -2  14   2       27.12       25.30     10.69 o 
  -1  14   2        0.58        4.83      6.78 o 
   0  14   2        7.97        1.03      6.45 o 
   1  14   2      141.27      102.08      8.88 o 
   2  14   2        7.32       13.43      7.46 o 
   3  14   2      269.17      245.36      9.41 o 
   4  14   2      243.89      208.21     11.63 o 
   5  14   2       18.18       13.75      9.68 o 
   6  14   2        0.58       13.36      8.55 o 
   7  14   2      112.69      102.74      7.76 o 
  -6  15   2       73.93       69.99      9.75 o 
  -5  15   2       14.54       15.09      8.42 o 
  -4  15   2       52.72       59.49     10.53 o 
  -3  15   2       65.24       61.22      8.87 o 
  -2  15   2      200.79      200.19     10.43 o 
  -1  15   2        1.05        1.62      8.80 o 
   0  15   2        4.08        9.21      6.44 o 
   1  15   2       94.13      107.33      8.43 o 
   2  15   2      281.49      288.69      9.38 o 
   3  15   2       39.71       41.42      7.61 o 
   4  15   2        1.98        3.97      9.08 o 
   5  15   2      344.99      334.54     11.12 o 
   6  15   2       49.02       47.03      7.28 o 
  -6  16   2        1.73       -0.54     13.47 o 
  -5  16   2       14.47       17.91      7.35 o 
  -4  16   2       85.69       86.28      8.17 o 
  -3  16   2        1.83        4.42      8.02 o 
  -2  16   2      125.80      135.51      9.45 o 
  -1  16   2        4.82        6.32      8.37 o 
   0  16   2      164.50      189.12      7.12 o 
   1  16   2       57.09       57.15      7.46 o 
   2  16   2       56.94       64.92      7.77 o 
   3  16   2       23.88       35.66      6.96 o 
   4  16   2       19.62       14.38      7.63 o 
   5  16   2       30.06       34.94      7.34 o 
  -5  17   2       19.59       14.57     13.04 o 
  -4  17   2       17.65       21.13     10.37 o 
  -3  17   2       10.07       13.95      7.24 o 
  -2  17   2        3.50       14.84      7.34 o 
  -1  17   2       23.81       27.89      7.41 o 
   0  17   2       59.68       40.75     16.53 o 
   1  17   2       12.00       12.09      7.33 o 
   2  17   2       38.59       30.75      6.44 o 
   3  17   2       29.22       26.06      7.00 o 
   4  17   2        3.10        4.11     13.28 o 
  -2  18   2       32.21       19.00     12.73 o 
  -1  18   2        0.92      -12.70     12.70 o 
 -13   0   3      133.08      122.08     16.44 o 
 -11   0   3       37.43       30.63     14.59 o 
  -9   0   3        6.71       15.92     14.70 o 
  -7   0   3     2313.20     2525.57     32.61 o 
  -5   0   3    15786.89    17643.84    128.00 o 
  -3   0   3    13299.23    12882.66     82.94 o 
  -1   0   3     9027.50     8566.26     35.51 o 
   1   0   3     1185.93     1098.77     19.03 o 
   3   0   3     6909.34     6698.42     46.07 o 
   5   0   3     1180.46     1046.03     36.14 o 
   7   0   3     2112.01     2318.99     38.92 o 
   9   0   3     1332.74     1355.38     27.37 o 
  11   0   3      150.76      159.74     26.55 o 
 -13   1   3        3.21       13.64     10.26 o 
 -12   1   3      153.98      150.97      9.94 o 
 -11   1   3       68.54       60.58     10.36 o 
 -10   1   3        0.56       -0.24     10.13 o 
  -9   1   3     1022.00      976.67     17.57 o 
  -8   1   3       56.12       55.28     10.46 o 
  -7   1   3     2036.74     1964.42     22.74 o 
  -6   1   3      462.52      427.19     18.51 o 
  -5   1   3     5198.14     5118.47     54.17 o 
  -4   1   3     3541.67     3407.66     25.14 o 
  -3   1   3    15831.76    16141.06     44.58 o 
  -2   1   3     7361.14     7086.53     42.79 o 
  -1   1   3     5372.31     5230.99     29.49 o 
   0   1   3      857.17      735.86      8.28 o 
   1   1   3     1829.21     1633.58     24.91 o 
   2   1   3     6536.65     6215.06     37.17 o 
   3   1   3     3423.17     3785.20     51.77 o 
   4   1   3      142.34      161.47      8.72 o 
   5   1   3        1.55       23.45      9.29 o 
   6   1   3      289.36      293.55     15.66 o 
   7   1   3     1092.81     1179.61     21.23 o 
   8   1   3      389.16      423.63     17.28 o 
   9   1   3      324.19      257.08     17.99 o 
  10   1   3       27.53       23.64     12.39 o 
  11   1   3       55.15       49.43     12.57 o 
  12   1   3       24.52       10.83      8.94 o 
 -13   2   3        5.31        8.33     15.49 o 
 -12   2   3       83.98       80.10      9.30 o 
 -11   2   3       46.69       42.03      8.50 o 
 -10   2   3      120.69      119.54     10.72 o 
  -9   2   3       19.33       46.78     10.86 o 
  -8   2   3      885.32      843.25     22.39 o 
  -7   2   3       19.61       20.84     10.18 o 
  -6   2   3     3468.61     3546.66     48.31 o 
  -5   2   3        0.96       18.93     10.13 o 
  -4   2   3       62.94       95.53      8.32 o 
  -3   2   3     2309.81     2466.49     24.46 o 
  -2   2   3     3283.25     3338.61     88.39 o 
  -1   2   3     2965.53     2800.51     16.87 o 
   0   2   3     4019.58     4145.70     75.49 o 
   1   2   3     2948.15     3061.49     52.41 o 
   2   2   3     4413.38     4256.93     35.55 o 
   3   2   3      185.42      151.47     13.38 o 
   4   2   3     1177.71     1113.00     38.75 o 
   5   2   3       25.98        3.65     10.51 o 
   6   2   3      367.03      431.81     17.64 o 
   7   2   3       10.68       13.07     13.79 o 
   8   2   3      136.72      154.79     16.38 o 
   9   2   3      227.14      240.59     17.53 o 
  10   2   3      187.68      242.35     15.06 o 
  11   2   3       61.91       48.48     10.24 o 
  12   2   3       93.78       89.24     10.73 o 
 -13   3   3        1.90       -5.50     14.97 o 
 -12   3   3      126.43      159.99      9.86 o 
 -11   3   3       11.55       13.22      8.43 o 
 -10   3   3        5.01       12.55     10.06 o 
  -9   3   3        5.06       12.23      9.85 o 
  -8   3   3     1020.75      935.71     22.89 o 
  -7   3   3       29.40       24.94     10.18 o 
  -6   3   3      241.67      284.84     13.05 o 
  -5   3   3      390.33      364.54     30.18 o 
  -4   3   3     4039.69     4263.99     26.62 o 
  -3   3   3      933.67      947.10     13.39 o 
  -2   3   3     1968.29     2118.89     19.87 o 
  -1   3   3     2297.98     2191.26     38.89 o 
   0   3   3     6559.75     6830.39     77.31 o 
   1   3   3     6510.40     5883.71     43.15 o 
   2   3   3     3216.35     3123.01     52.56 o 
   3   3   3      671.57      645.61     30.54 o 
   4   3   3      709.51      587.37     33.51 o 
   5   3   3       41.40        4.02     19.50 o 
   6   3   3      606.00      627.44     14.61 o 
   7   3   3       29.55       11.89     13.62 o 
   8   3   3     1484.52     1456.13     66.36 o 
   9   3   3      383.82      359.76     19.59 o 
  10   3   3        2.53        4.35     12.05 o 
  11   3   3       29.80       30.20     14.78 o 
  12   3   3      291.04      283.00     41.98 o 
 -12   4   3        1.45        9.13      8.58 o 
 -11   4   3        0.67        2.05      8.79 o 
 -10   4   3      101.40      101.69     10.87 o 
  -9   4   3       18.26       69.16     10.76 o 
  -8   4   3     1087.38     1083.90     65.60 o 
  -7   4   3       12.29       22.21     12.75 o 
  -6   4   3     1882.37     1849.53     26.03 o 
  -5   4   3       64.94       50.80     10.81 o 
  -4   4   3       17.29       30.73      8.98 o 
  -3   4   3       60.33       68.50     22.14 o 
  -2   4   3      752.16      669.11     16.86 o 
  -1   4   3     1222.33     1058.58     21.39 o 
   0   4   3        5.15       10.49      6.61 o 
   1   4   3      985.30      951.65     23.25 o 
   2   4   3      212.89      197.90     24.36 o 
   3   4   3      755.49      718.27     34.26 o 
   4   4   3        6.06        7.29     21.02 o 
   5   4   3       88.32      107.31     12.21 o 
   6   4   3        0.47       -2.85     10.34 o 
   7   4   3     1127.24     1103.23     20.00 o 
   8   4   3       12.68       35.43     10.74 o 
   9   4   3      756.74      741.61     35.64 o 
  10   4   3        8.79       43.40     15.53 o 
  11   4   3       60.30       71.30     15.09 o 
  12   4   3       14.67       11.07     19.40 o 
 -12   5   3      146.02      169.34     11.53 o 
 -11   5   3       83.24       80.73      9.55 o 
 -10   5   3       80.27       95.72     10.62 o 
  -9   5   3       86.89       88.17     15.65 o 
  -8   5   3      104.97      107.90     16.72 o 
  -7   5   3      168.98      170.83     20.17 o 
  -6   5   3      343.07      371.90      8.74 o 
  -5   5   3      751.51      799.31     10.53 o 
  -4   5   3      282.73      259.48     28.93 o 
  -3   5   3     2744.83     2827.65     60.63 o 
  -2   5   3     2083.75     2228.31     39.77 o 
  -1   5   3      335.14      367.43     21.30 o 
   0   5   3       12.54        2.09      8.06 o 
   1   5   3      110.65      110.36     10.50 o 
   2   5   3        0.13        2.35     17.51 o 
   3   5   3       31.27       39.06     22.74 o 
   4   5   3      225.82      146.38     25.26 o 
   5   5   3     2312.81     2448.79     30.37 o 
   6   5   3       44.45       54.81     12.16 o 
   7   5   3       27.91       36.34     12.20 o 
   8   5   3      814.96      817.31     22.51 o 
   9   5   3      262.50      229.64     19.92 o 
  10   5   3       52.92       62.22     16.21 o 
  11   5   3       13.56       20.82     22.49 o 
  12   5   3       65.18       75.17     12.99 o 
 -12   6   3       23.89       21.43     11.51 o 
 -11   6   3       20.82       38.71      8.71 o 
 -10   6   3       44.03       47.76      9.43 o 
  -9   6   3       31.38       20.31     11.35 o 
  -8   6   3       77.55       66.64     14.68 o 
  -7   6   3      600.64      578.40     28.17 o 
  -6   6   3      197.57      203.64      8.26 o 
  -5   6   3        0.13       -2.32      6.77 o 
  -4   6   3      214.91      226.32      8.77 o 
  -3   6   3     1377.85     1367.14     48.72 o 
  -2   6   3      491.52      479.16     15.46 o 
  -1   6   3     1123.99     1484.24     38.38 o 
   0   6   3     1277.62     1534.02     57.92 o 
   1   6   3     4159.36     4362.43     43.64 o 
   2   6   3        0.04       -2.55     10.81 o 
   3   6   3     2090.61     1876.32     63.89 o 
   4   6   3       23.97       39.99      7.08 o 
   5   6   3      748.48      756.22     11.77 o 
   6   6   3       19.91       24.72      9.76 o 
   7   6   3       30.35       27.13     13.62 o 
   8   6   3       25.27       92.92     21.54 o 
   9   6   3       44.76       52.76     13.92 o 
  10   6   3       81.93      106.20     22.67 o 
  11   6   3      196.46      189.04     22.93 o 
  12   6   3       38.66       34.40     11.93 o 
 -12   7   3       53.82       63.06     19.69 o 
 -11   7   3       71.79       75.27      8.67 o 
 -10   7   3       65.74       60.29      9.37 o 
  -9   7   3        1.28       14.26     12.77 o 
  -8   7   3        8.81       35.12     12.20 o 
  -7   7   3      363.82      390.54      9.46 o 
  -6   7   3      359.01      382.82      9.24 o 
  -5   7   3      781.26      860.81     10.93 o 
  -4   7   3       10.43       14.54      7.02 o 
  -3   7   3     1107.73     1191.64     15.68 o 
  -2   7   3      160.67      191.83     19.63 o 
  -1   7   3      215.24      210.81     22.60 o 
   0   7   3      548.40      641.86     24.57 o 
   1   7   3     1208.36     1428.34     28.84 o 
   2   7   3        3.40       16.71      6.50 o 
   3   7   3        9.32       18.64      7.51 o 
   4   7   3     1321.58     1497.30     16.49 o 
   5   7   3     1061.95     1094.85     13.32 o 
   6   7   3      444.12      459.14     10.51 o 
   7   7   3      650.56      619.38     23.92 o 
   8   7   3       37.24       27.12     13.91 o 
   9   7   3       32.44       24.81     13.18 o 
  10   7   3       96.54      105.48     17.26 o 
  11   7   3       11.55       17.62     18.89 o 
  12   7   3      169.71      145.57     18.18 o 
 -11   8   3       28.59       37.29     12.27 o 
 -10   8   3       50.25       56.20      9.32 o 
  -9   8   3        4.67        4.92     10.52 o 
  -8   8   3      347.37      363.01     16.03 o 
  -7   8   3      430.05      423.60     11.05 o 
  -6   8   3     1021.61      995.01     16.35 o 
  -5   8   3        6.25        7.21      7.06 o 
  -4   8   3      883.30      852.07     11.06 o 
  -3   8   3      156.58      153.47      8.12 o 
  -2   8   3      322.07      257.31      9.92 o 
  -1   8   3      267.17      296.31     22.59 o 
   0   8   3     5835.44     6392.00     38.73 o 
   1   8   3     1346.28     1538.92     15.81 o 
   2   8   3      272.15      272.45      8.89 o 
   3   8   3     1228.28     1271.93     14.97 o 
   4   8   3      228.05      209.70      8.50 o 
   5   8   3      466.54      417.03     11.94 o 
   6   8   3       40.70       27.60      8.06 o 
   7   8   3      309.24      293.12     20.79 o 
   8   8   3       89.56       88.67     17.27 o 
   9   8   3       56.41       67.34     14.19 o 
  10   8   3        0.23       -3.16     16.02 o 
  11   8   3        0.39       -0.68     10.99 o 
 -11   9   3        0.04        7.26     18.07 o 
 -10   9   3       23.48       16.38     15.53 o 
  -9   9   3       72.55       75.50     13.62 o 
  -8   9   3      166.82      156.64     15.45 o 
  -7   9   3       74.15       77.75      8.62 o 
  -6   9   3        4.03       -0.29      7.44 o 
  -5   9   3       30.78       36.30      7.69 o 
  -4   9   3      246.29      263.92      9.26 o 
  -3   9   3      870.63      965.27     18.36 o 
  -2   9   3      380.35      433.57      9.43 o 
  -1   9   3      191.24      225.61      7.15 o 
   0   9   3      620.97      753.64     11.29 o 
   1   9   3      141.14      137.19      6.57 o 
   2   9   3       28.60       41.59      7.87 o 
   3   9   3     1646.18     1635.74     22.24 o 
   4   9   3      395.44      326.25     10.13 o 
   5   9   3       14.43       20.16      8.36 o 
   6   9   3      175.87      181.17      9.76 o 
   7   9   3      382.65      389.40     18.02 o 
   8   9   3      130.94      141.17     15.02 o 
   9   9   3       74.42       71.82     12.84 o 
  10   9   3       55.25       77.76     12.40 o 
  11   9   3       67.98       63.83     17.68 o 
 -11  10   3        4.18       18.15     17.93 o 
 -10  10   3       49.13       50.61     15.79 o 
  -9  10   3        8.41       10.80     16.98 o 
  -8  10   3       19.17       33.22     17.28 o 
  -7  10   3        5.51        4.49      9.13 o 
  -6  10   3       30.55       24.86      7.83 o 
  -5  10   3       64.51       62.03      8.37 o 
  -4  10   3       31.38       29.10      7.55 o 
  -3  10   3       27.09       24.82      7.29 o 
  -2  10   3      155.11      124.64      6.43 o 
  -1  10   3       57.05       65.61      6.41 o 
   0  10   3     1669.07     1654.51     12.71 o 
   1  10   3        0.12       13.01      5.68 o 
   2  10   3      471.37      416.29      9.11 o 
   3  10   3        0.22        6.13      6.79 o 
   4  10   3       78.08       72.38      8.52 o 
   5  10   3        4.93        3.87      8.18 o 
   6  10   3      256.71      224.81     11.69 o 
   7  10   3      247.31      240.79     11.12 o 
   8  10   3       83.38       82.77     13.96 o 
   9  10   3      145.57      132.24     13.89 o 
  10  10   3       42.13       12.87     13.86 o 
 -10  11   3       42.81       25.97     19.78 o 
  -9  11   3       71.35       53.83     16.69 o 
  -8  11   3       62.20       54.83      9.01 o 
  -7  11   3      215.17      220.46     10.96 o 
  -6  11   3       41.66       47.08      8.36 o 
  -5  11   3      214.18      191.31      9.67 o 
  -4  11   3       19.16       20.64      8.26 o 
  -3  11   3      710.75      670.32     13.84 o 
  -2  11   3       95.81       87.21      6.99 o 
  -1  11   3      243.29      284.22      9.49 o 
   0  11   3     1185.88     1212.80     11.96 o 
   1  11   3      896.77      856.10     10.90 o 
   2  11   3       10.48       11.71      7.22 o 
   3  11   3      658.07      596.68     11.83 o 
   4  11   3       33.98       36.47      8.14 o 
   5  11   3      127.59      112.18      9.54 o 
   6  11   3       79.03       86.91      8.42 o 
   7  11   3       19.45       12.63      8.24 o 
   8  11   3       18.65       41.79     13.42 o 
   9  11   3        1.31        7.16     15.13 o 
  10  11   3      105.62       90.83     17.68 o 
 -10  12   3       46.94       40.18     16.44 o 
  -9  12   3       64.35       62.69     15.06 o 
  -8  12   3       10.07       19.46      8.28 o 
  -7  12   3        8.04       15.53      9.08 o 
  -6  12   3       13.17       18.57      8.13 o 
  -5  12   3      394.01      334.16     10.62 o 
  -4  12   3       22.09       25.05      7.96 o 
  -3  12   3      157.31      132.18      8.99 o 
  -2  12   3      950.02      913.13     15.78 o 
  -1  12   3      377.40      403.10      9.61 o 
   0  12   3      380.41      435.41      8.29 o 
   1  12   3     1069.00     1041.58     12.04 o 
   2  12   3       43.08       34.69      7.57 o 
   3  12   3      529.64      496.00     10.87 o 
   4  12   3       62.19       40.35      8.69 o 
   5  12   3       71.32       58.22      8.74 o 
   6  12   3       15.64        5.86      9.23 o 
   7  12   3      400.25      385.31      9.91 o 
   8  12   3        1.23        4.52     11.29 o 
   9  12   3       84.01       58.06     13.71 o 
  -9  13   3       21.33       26.10     17.48 o 
  -8  13   3      285.99      311.41     30.02 o 
  -7  13   3        4.51       11.65      8.82 o 
  -6  13   3        4.06        2.10      8.29 o 
  -5  13   3       69.80       77.33      8.56 o 
  -4  13   3       66.51       59.23      8.58 o 
  -3  13   3      904.70      856.85     17.12 o 
  -2  13   3       18.56       16.84      9.67 o 
  -1  13   3      446.51      448.25     11.12 o 
   0  13   3        9.23       11.40      6.49 o 
   1  13   3       25.61       46.33      6.47 o 
   2  13   3       25.18       27.83      7.88 o 
   3  13   3      242.92      244.01      9.33 o 
   4  13   3       11.61       10.07      8.61 o 
   5  13   3       25.28       32.13      8.43 o 
   6  13   3       56.04       49.05      9.56 o 
   7  13   3       13.81       15.97      7.78 o 
   8  13   3       24.08        9.13     13.47 o 
  -8  14   3       38.42       62.96     11.22 o 
  -7  14   3        3.55        2.04      8.06 o 
  -6  14   3      136.46      140.15      8.85 o 
  -5  14   3       14.36       17.50      8.12 o 
  -4  14   3        1.02        5.67      8.67 o 
  -3  14   3       14.17       22.86      9.00 o 
  -2  14   3        0.68       14.68      9.06 o 
  -1  14   3      220.93      225.93      7.98 o 
   0  14   3       47.56       43.94      7.33 o 
   1  14   3        7.64       19.49      7.93 o 
   2  14   3      347.08      339.77      9.60 o 
   3  14   3       12.69       21.32      7.44 o 
   4  14   3       55.57       44.12      8.35 o 
   5  14   3        0.16       12.05      9.34 o 
   6  14   3       22.98       25.81      7.77 o 
   7  14   3        0.35        1.54      6.80 o 
  -7  15   3        0.05       12.35     14.51 o 
  -6  15   3       21.40       18.57      6.93 o 
  -5  15   3       41.50       28.44      7.69 o 
  -4  15   3      124.84      113.09      9.15 o 
  -3  15   3       50.04       61.84      9.43 o 
  -2  15   3        5.93        7.44      9.00 o 
  -1  15   3       34.11       23.36      6.44 o 
   0  15   3       15.64       21.59      6.57 o 
   1  15   3       33.94       32.16      7.03 o 
   2  15   3       11.33        8.95      7.93 o 
   3  15   3        0.63        8.42      7.70 o 
   4  15   3       10.43       18.05      7.01 o 
   5  15   3       32.85       32.53      7.78 o 
   6  15   3       49.38       66.39      7.37 o 
  -6  16   3       68.60       63.50     14.31 o 
  -5  16   3        1.00        8.40      7.30 o 
  -4  16   3        8.50        6.48      7.63 o 
  -3  16   3       18.32       17.84      8.21 o 
  -2  16   3       68.92       75.47      8.84 o 
  -1  16   3       23.46       31.65      8.46 o 
   0  16   3      276.52      292.95      9.53 o 
   1  16   3      125.57      114.48      8.57 o 
   2  16   3        0.17        5.96      6.55 o 
   3  16   3       92.41       85.09      7.06 o 
   4  16   3       12.54        7.74      7.34 o 
   5  16   3       51.89       59.67      7.60 o 
   6  16   3       32.41       38.99     14.71 o 
  -4  17   3       27.34       25.40     14.03 o 
  -3  17   3       85.29       90.73     12.22 o 
  -2  17   3        9.32        9.52      7.04 o 
  -1  17   3       78.34       90.34     13.69 o 
   0  17   3        2.16       11.75     12.11 o 
   1  17   3      117.26      129.39      8.13 o 
   2  17   3        7.00        9.71      7.07 o 
   3  17   3       15.40       17.17     14.07 o 
  -1  18   3        1.29        6.53     12.21 o 
 -12   0   4       33.79       37.71     12.96 o 
 -10   0   4      378.81      407.62     19.67 o 
  -8   0   4      420.19      370.42     17.50 o 
  -6   0   4     5235.63     5493.99     81.19 o 
  -4   0   4     6494.15     6961.90     72.02 o 
  -2   0   4    19944.55    19826.67     90.53 o 
   0   0   4    20927.53    21217.70    183.45 o 
   2   0   4       13.71        4.28     12.58 o 
   4   0   4      648.07      809.86     21.62 o 
   6   0   4        1.85       56.63     20.71 o 
   8   0   4      375.29      347.69     27.91 o 
  10   0   4      406.55      386.35     28.50 o 
  12   0   4      121.67      131.36     28.13 o 
 -13   1   4        6.12        1.11     15.27 o 
 -12   1   4      271.33      291.69     14.43 o 
 -11   1   4       52.82       63.11     10.26 o 
 -10   1   4        8.10        5.59      9.44 o 
  -9   1   4        0.82        3.34     10.16 o 
  -8   1   4     1187.00     1074.06     17.54 o 
  -7   1   4     1364.23     1291.51     16.75 o 
  -6   1   4     1066.03      973.45     16.46 o 
  -5   1   4       52.67       51.17     12.17 o 
  -4   1   4     5498.96     5957.93     64.20 o 
  -3   1   4     2151.85     2032.00     20.69 o 
  -2   1   4       16.44       21.66      5.21 o 
  -1   1   4     6259.27     5524.13     35.24 o 
   0   1   4    27395.87    28987.89    167.37 o 
   1   1   4     2039.42     1968.49     16.95 o 
   2   1   4     2591.94     2624.86     30.67 o 
   3   1   4      632.32      617.56     15.89 o 
   4   1   4     4868.34     5428.63     57.92 o 
   5   1   4      313.18      233.46     39.78 o 
   6   1   4      755.04      871.10     30.39 o 
   7   1   4      258.54      273.48     17.74 o 
   8   1   4     1030.52      910.04     31.97 o 
   9   1   4        0.66       30.71     12.80 o 
  10   1   4       69.84       39.80     17.07 o 
  11   1   4        2.65        8.71     15.47 o 
  12   1   4       53.90       56.99      9.31 o 
 -13   2   4        1.91        5.59     14.39 o 
 -12   2   4       25.38       25.75      9.06 o 
 -11   2   4        7.86        8.22      9.14 o 
 -10   2   4      409.00      424.30     12.04 o 
  -9   2   4      130.44      136.24     11.12 o 
  -8   2   4       77.86       69.28     12.09 o 
  -7   2   4      362.30      362.52     10.24 o 
  -6   2   4       54.53       68.25     10.89 o 
  -5   2   4      136.93      157.65     21.44 o 
  -4   2   4     1035.15     1190.55     28.41 o 
  -3   2   4      425.48      509.95     11.24 o 
  -2   2   4      220.88      187.79     11.61 o 
  -1   2   4     1599.33     1558.72     15.66 o 
   0   2   4    15175.18    15755.94    108.53 o 
   1   2   4     1224.94     1165.89     23.16 o 
   2   2   4     1962.67     1883.89     29.17 o 
   3   2   4      992.06      870.82     22.36 o 
   4   2   4       50.68       63.70     17.52 o 
   5   2   4       74.91       39.01     13.34 o 
   6   2   4     1033.38      997.62     18.81 o 
   7   2   4     2077.10     1944.27     28.65 o 
   8   2   4        2.69       16.37     14.56 o 
   9   2   4      754.36      701.79     19.33 o 
  10   2   4       33.58       35.16     12.43 o 
  11   2   4      177.70      202.15     13.56 o 
  12   2   4        0.01       12.13     12.65 o 
 -12   3   4       11.39       15.65      8.45 o 
 -11   3   4      183.55      184.40      9.76 o 
 -10   3   4       73.50       54.08      9.30 o 
  -9   3   4       10.93       23.74     10.55 o 
  -8   3   4       53.32       85.27     12.93 o 
  -7   3   4     1815.97     1855.35     17.71 o 
  -6   3   4      177.72      177.58     12.49 o 
  -5   3   4     1500.54     1697.48     20.87 o 
  -4   3   4      271.17      335.85     22.41 o 
  -3   3   4     1969.37     2031.91     71.76 o 
  -2   3   4      602.26      666.99     14.02 o 
  -1   3   4      443.63      385.73     12.24 o 
   0   3   4     1095.18     1228.18     19.47 o 
   1   3   4     5759.79     5647.03    139.18 o 
   2   3   4      260.18      219.78     23.17 o 
   3   3   4     5585.36     5287.69     76.98 o 
   4   3   4      345.86      316.52     30.33 o 
   5   3   4     1036.80     1031.76    137.99 o 
   6   3   4       26.08       34.35     10.49 o 
   7   3   4      646.92      698.58     25.01 o 
   8   3   4      396.84      451.58     19.72 o 
   9   3   4      178.25      185.40     18.92 o 
  10   3   4       21.88       30.17     18.77 o 
  11   3   4        8.63        4.75     14.88 o 
  12   3   4        0.99       -7.55     12.59 o 
 -12   4   4        0.59        4.06      8.92 o 
 -11   4   4        7.12        3.52      8.42 o 
 -10   4   4      127.29      122.06     10.17 o 
  -9   4   4        5.71       66.48     10.24 o 
  -8   4   4      247.34      255.30     14.05 o 
  -7   4   4      180.75      182.33      9.50 o 
  -6   4   4        1.19       11.73     11.27 o 
  -5   4   4        2.08       11.31      9.94 o 
  -4   4   4        1.87       -1.89     20.29 o 
  -3   4   4       86.33       79.83     21.97 o 
  -2   4   4      934.19      798.59     59.44 o 
  -1   4   4        5.49       29.95     10.07 o 
   0   4   4     2005.53     2097.73     51.36 o 
   1   4   4       65.43       80.27     13.65 o 
   2   4   4      126.42       93.93     21.32 o 
   3   4   4       53.76       70.14     23.44 o 
   4   4   4     1155.15     1320.79     47.54 o 
   5   4   4      660.22      731.23     18.43 o 
   6   4   4       13.82        8.39     13.73 o 
   7   4   4      442.19      381.41     16.78 o 
   8   4   4       28.02       31.33     14.70 o 
   9   4   4      118.95       99.85     13.12 o 
  10   4   4       10.91       11.27     15.32 o 
  11   4   4      149.63      174.62     22.99 o 
  12   4   4        3.95        5.82     11.70 o 
 -12   5   4       93.08       88.77     11.02 o 
 -11   5   4        8.13       16.11      8.86 o 
 -10   5   4        0.27        1.82     10.23 o 
  -9   5   4      336.97      324.17     12.86 o 
  -8   5   4      732.21      795.88     28.61 o 
  -7   5   4      652.26      612.10     14.25 o 
  -6   5   4       69.22       79.22      7.41 o 
  -5   5   4        0.38        1.00      6.74 o 
  -4   5   4       89.97      142.78     26.82 o 
  -3   5   4      202.14      224.72     27.52 o 
  -2   5   4       25.31       18.12      9.60 o 
  -1   5   4      440.95      453.70     15.38 o 
   0   5   4     3915.63     4355.25     43.06 o 
   1   5   4       19.65       32.05     13.95 o 
   2   5   4       20.98       24.10     21.63 o 
   3   5   4       33.39       22.40     22.67 o 
   4   5   4      199.33      159.24     12.90 o 
   5   5   4      604.80      636.89     12.45 o 
   6   5   4      341.70      368.37     12.75 o 
   7   5   4      166.36      161.97     14.23 o 
   8   5   4      163.69      166.26     15.83 o 
   9   5   4        8.54       18.41     16.87 o 
  10   5   4       21.78       59.82     21.79 o 
  11   5   4       65.51       81.33     23.17 o 
  12   5   4      305.09      310.01     20.86 o 
 -12   6   4       36.97       38.29     11.39 o 
 -11   6   4       44.26       40.06      8.88 o 
 -10   6   4      179.77      188.73     11.71 o 
  -9   6   4       84.68       79.27     12.91 o 
  -8   6   4     2395.43     2357.33     49.47 o 
  -7   6   4       81.85       69.40     10.30 o 
  -6   6   4     2220.98     2157.04     27.74 o 
  -5   6   4        3.62        8.08      6.53 o 
  -4   6   4     1493.34     1449.40     15.02 o 
  -3   6   4      169.05      181.02      9.05 o 
  -2   6   4     2927.71     2899.70     46.29 o 
  -1   6   4      176.57      129.77     13.07 o 
   0   6   4     4133.50     4625.05     37.01 o 
   1   6   4       44.84       41.23      9.85 o 
   2   6   4     4125.46     3698.60     50.31 o 
   3   6   4      861.75      927.83     20.49 o 
   4   6   4      221.90      310.13     10.05 o 
   5   6   4        0.03        0.55      7.64 o 
   6   6   4      366.87      349.16     13.38 o 
   7   6   4        0.01        5.03     13.18 o 
   8   6   4     1426.93     1433.73     25.15 o 
   9   6   4        6.62       35.43     13.58 o 
  10   6   4        0.14      -20.78     23.02 o 
  11   6   4      131.02      137.33     21.34 o 
  12   6   4        8.16       -3.87     11.30 o 
 -11   7   4       74.34       79.14      8.76 o 
 -10   7   4        4.73       17.68      9.15 o 
  -9   7   4       20.67       17.89     12.54 o 
  -8   7   4       24.68       14.54     11.61 o 
  -7   7   4      392.53      401.49      9.53 o 
  -6   7   4        0.11        1.57      6.99 o 
  -5   7   4      354.77      300.58      8.57 o 
  -4   7   4      889.35      927.76     12.29 o 
  -3   7   4      405.92      460.55     10.84 o 
  -2   7   4     1035.39     1110.84     14.39 o 
  -1   7   4       42.00       89.15     13.16 o 
   0   7   4      336.53      372.14     19.52 o 
   1   7   4      512.51      560.16     12.77 o 
   2   7   4     2753.31     2739.78     21.35 o 
   3   7   4       16.63       15.65      7.46 o 
   4   7   4      394.49      451.29     11.30 o 
   5   7   4      272.10      254.69      9.18 o 
   6   7   4       52.87       59.03      7.96 o 
   7   7   4       26.33       30.25     17.23 o 
   8   7   4      599.24      592.07     19.07 o 
   9   7   4       11.41       16.33     13.55 o 
  10   7   4       32.16       66.42     23.15 o 
  11   7   4        3.46        0.58     19.67 o 
 -11   8   4        9.12        1.42     11.54 o 
 -10   8   4        3.80        7.07      8.36 o 
  -9   8   4       17.35       19.55     10.89 o 
  -8   8   4       14.04       17.68     20.57 o 
  -7   8   4        4.09        3.10      7.86 o 
  -6   8   4       68.97       65.00      7.69 o 
  -5   8   4       17.50       26.36      7.31 o 
  -4   8   4        3.15        4.15      6.84 o 
  -3   8   4       46.29       30.10      7.49 o 
  -2   8   4        7.49       34.14      5.53 o 
  -1   8   4       26.80       17.41      5.36 o 
   0   8   4       77.11      102.31      6.12 o 
   1   8   4        4.72        7.53      6.46 o 
   2   8   4      403.82      390.19     10.59 o 
   3   8   4       32.11       40.06      8.20 o 
   4   8   4      179.23      191.80      8.75 o 
   5   8   4       26.20       35.29      7.80 o 
   6   8   4       60.41       63.65      7.66 o 
   7   8   4      586.56      576.06     29.45 o 
   8   8   4        8.44       10.54     14.11 o 
   9   8   4      144.95      149.75     14.93 o 
  10   8   4        5.41        3.49     20.70 o 
  11   8   4      242.81      225.63     13.18 o 
 -11   9   4       35.46       49.71     18.89 o 
 -10   9   4       14.74        0.01     11.01 o 
  -9   9   4       19.94       27.62     13.73 o 
  -8   9   4       14.57       18.15     13.51 o 
  -7   9   4        3.60        6.36      8.30 o 
  -6   9   4        1.55        5.34      7.69 o 
  -5   9   4      151.19      132.74      8.32 o 
  -4   9   4        1.58        8.11      7.36 o 
  -3   9   4      889.95      854.81     14.25 o 
  -2   9   4      445.83      450.67     10.16 o 
  -1   9   4       56.00       96.02     11.21 o 
   0   9   4      112.95      152.22      6.78 o 
   1   9   4     1544.17     1717.90     25.74 o 
   2   9   4       59.85       72.89      8.85 o 
   3   9   4      167.78      168.09      8.26 o 
   4   9   4        7.44       11.15      7.76 o 
   5   9   4     1206.53     1198.96     15.16 o 
   6   9   4       17.52       28.51      8.41 o 
   7   9   4      240.81      260.58      9.92 o 
   8   9   4        9.74       17.88     13.04 o 
   9   9   4       29.10       41.51     13.36 o 
  10   9   4       29.74       23.96     14.39 o 
  11   9   4       42.59       31.64     14.98 o 
 -10  10   4       97.85      110.10     16.96 o 
  -9  10   4       73.05       73.96     16.94 o 
  -8  10   4       31.38       34.69      9.25 o 
  -7  10   4       72.30       79.81      9.20 o 
  -6  10   4      262.94      259.54     10.82 o 
  -5  10   4      154.51      139.95      8.78 o 
  -4  10   4      169.04      157.93      8.77 o 
  -3  10   4       59.82       74.08      7.43 o 
  -2  10   4      297.38      280.61      7.28 o 
  -1  10   4     1029.72      979.30     10.19 o 
   0  10   4      232.10      226.27      6.79 o 
   1  10   4      330.61      340.63      7.40 o 
   2  10   4        1.25        3.79      7.02 o 
   3  10   4      473.92      450.10     10.88 o 
   4  10   4        6.44        9.44      8.25 o 
   5  10   4       18.38       26.69      8.69 o 
   6  10   4       16.95       31.03      8.49 o 
   7  10   4      116.55      123.72      9.05 o 
   8  10   4       16.95       23.03     17.17 o 
   9  10   4      100.17       96.19     12.74 o 
  10  10   4        1.19       27.45     16.33 o 
 -10  11   4       12.06       13.50     17.98 o 
  -9  11   4        0.05       -9.71     16.92 o 
  -8  11   4      437.10      478.08     21.56 o 
  -7  11   4        3.06        5.21      8.37 o 
  -6  11   4       21.46       25.59      8.85 o 
  -5  11   4       15.42       23.48      8.33 o 
  -4  11   4       58.84       49.00      8.41 o 
  -3  11   4       22.60       18.07      8.01 o 
  -2  11   4       59.82       55.29      6.87 o 
  -1  11   4      129.46      152.53      7.59 o 
   0  11   4      470.41      474.63      8.22 o 
   1  11   4      790.34      822.47     16.35 o 
   2  11   4      382.88      323.53      9.54 o 
   3  11   4      362.17      331.62     10.48 o 
   4  11   4      455.69      373.49     10.99 o 
   5  11   4       91.63       81.85      8.97 o 
   6  11   4      628.70      597.12     11.50 o 
   7  11   4       54.14       62.40      7.86 o 
   8  11   4      374.89      348.03     16.69 o 
   9  11   4        0.30        7.05     13.77 o 
  -9  12   4       28.07       47.53     15.05 o 
  -8  12   4       29.21       20.30      8.50 o 
  -7  12   4       30.87       33.32      8.41 o 
  -6  12   4      209.29      214.70     10.09 o 
  -5  12   4        3.74        6.36      8.68 o 
  -4  12   4      235.49      216.70      9.58 o 
  -3  12   4      364.54      345.70     12.50 o 
  -2  12   4      254.76      224.41      7.93 o 
  -1  12   4      188.39      179.31      7.39 o 
   0  12   4        7.98       12.88      6.84 o 
   1  12   4       13.81       11.53      5.79 o 
   2  12   4      235.35      231.01      9.26 o 
   3  12   4       15.05       10.75      7.78 o 
   4  12   4      138.87       95.65      8.71 o 
   5  12   4       78.55       80.05      9.10 o 
   6  12   4       11.24        8.30      7.45 o 
   7  12   4        6.10       11.81      7.76 o 
   8  12   4       31.41       49.18     14.35 o 
  -9  13   4        5.29       12.03     16.14 o 
  -8  13   4      101.77      128.47     16.71 o 
  -7  13   4       80.21       78.89      9.01 o 
  -6  13   4      151.53      164.58      9.66 o 
  -5  13   4      147.49      167.99     10.02 o 
  -4  13   4        2.57        4.51      8.53 o 
  -3  13   4      192.06      207.81     11.50 o 
  -2  13   4       24.02       23.78      9.33 o 
  -1  13   4      276.85      294.48      7.75 o 
   0  13   4      278.73      309.03      8.21 o 
   1  13   4       17.39       29.18      8.08 o 
   2  13   4      348.63      299.38      9.62 o 
   3  13   4       66.11       66.36      8.08 o 
   4  13   4        1.11       -2.90      8.17 o 
   5  13   4       13.24       14.75      7.80 o 
   6  13   4        1.71        4.05      7.08 o 
   7  13   4        0.03        3.36      7.28 o 
   8  13   4       39.91       51.18     13.39 o 
  -8  14   4       71.14       60.55     17.02 o 
  -7  14   4       81.32       94.48      7.57 o 
  -6  14   4       60.82       59.24      8.32 o 
  -5  14   4      185.21      183.94      9.77 o 
  -4  14   4       17.17       14.07      8.81 o 
  -3  14   4        2.84        3.24      8.31 o 
  -2  14   4        0.54        6.85      9.00 o 
  -1  14   4      153.45      167.35      7.64 o 
   0  14   4      102.09      108.95      6.84 o 
   1  14   4       38.79       47.67      8.10 o 
   2  14   4      135.69      135.43      9.18 o 
   3  14   4       23.83       25.73      7.91 o 
   4  14   4       30.92       30.19      7.64 o 
   5  14   4       35.25       32.69      7.62 o 
   6  14   4       10.75       14.43      7.75 o 
   7  14   4       25.47       29.56     13.99 o 
  -7  15   4      106.03       99.52     14.75 o 
  -6  15   4       24.24       18.35      6.88 o 
  -5  15   4      270.99      253.39      8.92 o 
  -4  15   4        8.90       12.62      7.64 o 
  -3  15   4       72.73       83.26      9.06 o 
  -2  15   4        0.41        1.91      8.53 o 
  -1  15   4      363.17      402.92      8.50 o 
   0  15   4       15.52       20.33      6.49 o 
   1  15   4      557.39      576.35     11.18 o 
   2  15   4       19.36       21.67      7.31 o 
   3  15   4      222.33      225.43     10.57 o 
   4  15   4       17.69       19.79      7.37 o 
   5  15   4      119.76      130.81      8.35 o 
   6  15   4        1.11        0.77      7.44 o 
   7  15   4        7.62       23.20     14.08 o 
  -6  16   4      104.91      109.37     14.62 o 
  -5  16   4       10.03        7.34      7.08 o 
  -4  16   4        0.27        2.84      7.38 o 
  -3  16   4       22.98       26.55      7.97 o 
  -2  16   4       86.20       84.45      8.79 o 
  -1  16   4        5.66        8.07      8.16 o 
   0  16   4      248.42      268.01      9.36 o 
   1  16   4       43.20       39.24      7.94 o 
   2  16   4       73.15       86.58      7.73 o 
   3  16   4       12.73       24.13      6.62 o 
   4  16   4       61.78       55.29      6.70 o 
   5  16   4       58.47       62.10     16.44 o 
  -4  17   4        0.87        3.13     10.27 o 
  -3  17   4        2.92       -7.78     11.15 o 
  -2  17   4       11.18        5.70     12.31 o 
  -1  17   4       44.53       48.99     12.51 o 
   0  17   4        0.92        4.39     12.00 o 
   1  17   4        3.61       -2.03     14.25 o 
   2  17   4        1.58       14.41     13.75 o 
 -11   0   5      109.47      126.95     15.61 o 
  -9   0   5        0.18       -2.82     14.41 o 
  -7   0   5     2262.25     2299.97     68.62 o 
  -5   0   5     1595.55     1988.35     35.41 o 
  -3   0   5    11237.94    11741.66     53.42 o 
  -1   0   5    16645.67    15750.30    227.66 o 
   1   0   5      103.61      157.06      6.91 o 
   3   0   5      910.87      845.97     44.99 o 
   5   0   5      769.29      779.34     21.69 o 
   7   0   5      618.80      578.30     28.10 o 
   9   0   5      236.19      255.43     28.86 o 
  11   0   5       30.34       55.80     24.42 o 
 -13   1   5       42.40       35.71     15.24 o 
 -12   1   5        7.30       25.27      9.05 o 
 -11   1   5      247.63      256.82     12.08 o 
 -10   1   5        0.77        7.12      9.92 o 
  -9   1   5      366.03      290.40     13.21 o 
  -8   1   5       79.43       89.53      8.54 o 
  -7   1   5       45.84       53.20      8.49 o 
  -6   1   5     1843.95     1913.42     43.20 o 
  -5   1   5     2233.66     2335.69     38.94 o 
  -4   1   5      322.22      354.66     15.78 o 
  -3   1   5      849.19      880.01     13.82 o 
  -2   1   5     3648.20     3512.54     26.55 o 
  -1   1   5      601.16      633.38     11.99 o 
   0   1   5     9556.07     9936.44     48.16 o 
   1   1   5      299.96      283.04     14.11 o 
   2   1   5      131.79      148.47      9.85 o 
   3   1   5     1107.61     1328.33     22.40 o 
   4   1   5      930.88     1085.15     27.36 o 
   5   1   5      563.11      680.97     16.69 o 
   6   1   5      574.11      605.87     17.93 o 
   7   1   5       65.72       76.13     15.27 o 
   8   1   5      100.46      110.28     17.86 o 
   9   1   5       70.31       86.74     18.84 o 
  10   1   5        2.82        3.02     17.00 o 
  11   1   5       54.05       61.82     16.24 o 
  12   1   5       12.28        7.38      9.63 o 
 -12   2   5       16.02       24.08      9.30 o 
 -11   2   5       75.81       76.56     10.09 o 
 -10   2   5      802.29      718.35     15.95 o 
  -9   2   5       23.19       71.87     10.06 o 
  -8   2   5      321.27      300.32     10.92 o 
  -7   2   5       30.20       38.52      8.24 o 
  -6   2   5      884.36      897.06     18.43 o 
  -5   2   5      729.66      777.80     23.27 o 
  -4   2   5     1469.71     1799.29     26.62 o 
  -3   2   5      219.10      284.90     10.73 o 
  -2   2   5     3233.14     3401.87     25.59 o 
  -1   2   5      717.85      713.99     10.36 o 
   0   2   5     1715.09     1915.02     14.36 o 
   1   2   5      601.16      665.80     17.15 o 
   2   2   5       97.16       73.54     10.19 o 
   3   2   5      225.84      263.71     14.13 o 
   4   2   5     1581.78     1651.92     33.44 o 
   5   2   5        1.96        4.39      9.97 o 
   6   2   5      106.36      106.38     10.85 o 
   7   2   5        1.68        7.87     11.40 o 
   8   2   5      117.41      134.55     14.64 o 
   9   2   5        3.25        2.97     16.54 o 
  10   2   5       74.96      113.26     17.80 o 
  11   2   5      110.43      117.31     17.70 o 
  12   2   5       57.21       69.72     13.49 o 
 -12   3   5      116.21      148.34      9.65 o 
 -11   3   5        0.27       -0.12      9.35 o 
 -10   3   5      136.22      112.52     10.09 o 
  -9   3   5       52.72       48.78      9.55 o 
  -8   3   5      788.82      792.77     15.17 o 
  -7   3   5      166.54      171.50      8.66 o 
  -6   3   5      457.90      476.51     16.05 o 
  -5   3   5        0.74        7.17      9.80 o 
  -4   3   5        3.51       16.49     10.64 o 
  -3   3   5       40.63       37.75     12.76 o 
  -2   3   5      772.65      732.18     21.63 o 
  -1   3   5     1874.14     1955.21     29.41 o 
   0   3   5      782.91      921.12     16.58 o 
   1   3   5    12179.07    12620.36    104.89 o 
   2   3   5     2876.76     3117.05     59.80 o 
   3   3   5      991.70      929.78     38.70 o 
   4   3   5     1459.75     1491.03     33.48 o 
   5   3   5      665.84      707.70     15.13 o 
   6   3   5     3890.05     4246.03     51.52 o 
   7   3   5      279.61      248.13     13.28 o 
   8   3   5      559.58      675.08     22.06 o 
   9   3   5       27.29       41.59     13.38 o 
  10   3   5       17.97       37.82     17.88 o 
  11   3   5       10.94       -5.29     14.39 o 
  12   3   5      213.24      231.89     29.79 o 
 -12   4   5       11.37       25.03      9.45 o 
 -11   4   5        0.05       -5.53      8.25 o 
 -10   4   5      103.74      100.77      9.91 o 
  -9   4   5        3.67        4.92     10.19 o 
  -8   4   5        0.93        5.06      8.96 o 
  -7   4   5      565.91      540.75     10.22 o 
  -6   4   5        1.09        9.47      5.84 o 
  -5   4   5      718.75      786.00     10.81 o 
  -4   4   5       20.80       36.08     14.66 o 
  -3   4   5      907.95      953.33     24.80 o 
  -2   4   5     1380.52     1622.02     69.71 o 
  -1   4   5       40.23       75.02     10.59 o 
   0   4   5     4247.62     5008.77     64.45 o 
   1   4   5     1049.53      927.72     22.90 o 
   2   4   5     2120.27     2122.57     52.74 o 
   3   4   5     1033.02      997.41     42.31 o 
   4   4   5      991.75      938.36     43.61 o 
   5   4   5     1058.92     1115.70     16.05 o 
   6   4   5        2.68        4.94     11.44 o 
   7   4   5      437.43      443.48     21.01 o 
   8   4   5      136.38      129.27     14.18 o 
   9   4   5      636.67      654.07     18.67 o 
  10   4   5       13.02       33.40     27.18 o 
  11   4   5      166.21      175.16     24.46 o 
  12   4   5       17.01       11.77     15.24 o 
 -12   5   5       46.44       52.46     15.44 o 
 -11   5   5      244.01      256.11     11.33 o 
 -10   5   5       26.10       26.22      9.10 o 
  -9   5   5      244.41      221.20     14.88 o 
  -8   5   5       24.53       43.75     10.47 o 
  -7   5   5     1842.11     1909.39     36.32 o 
  -6   5   5       18.10       14.46      5.75 o 
  -5   5   5     1182.06     1134.58     12.91 o 
  -4   5   5        4.40        4.71      8.91 o 
  -3   5   5     7466.00     7772.83    106.77 o 
  -2   5   5     2036.80     2198.46    275.54 o 
  -1   5   5     1152.91     1102.37     34.78 o 
   0   5   5      307.13      283.80      9.10 o 
   1   5   5      188.62      229.15     16.82 o 
   2   5   5     2384.16     2238.41     54.98 o 
   3   5   5     1677.11     1816.47     54.03 o 
   4   5   5      211.77      267.34      9.59 o 
   5   5   5      168.68      181.92      7.47 o 
   6   5   5        0.31        2.07      8.63 o 
   7   5   5       24.29       21.60      9.88 o 
   8   5   5      194.96      222.49     18.28 o 
   9   5   5       57.06       74.78     25.54 o 
  10   5   5        2.12       -0.64     23.76 o 
  11   5   5        8.00       19.07     13.24 o 
  12   5   5       26.06       29.30     15.85 o 
 -12   6   5        8.66       11.46     14.11 o 
 -11   6   5        2.22        3.08      8.62 o 
 -10   6   5        5.46        7.56     10.08 o 
  -9   6   5      100.78      117.81     13.23 o 
  -8   6   5       59.31      113.86     19.55 o 
  -7   6   5        0.41        7.22      7.17 o 
  -6   6   5       68.62       72.92      7.22 o 
  -5   6   5        4.67       -0.15      6.98 o 
  -4   6   5       25.72       21.98      6.98 o 
  -3   6   5       35.78       38.67      7.80 o 
  -2   6   5      811.28      885.93     29.83 o 
  -1   6   5      534.68      509.84     19.11 o 
   0   6   5      221.59      223.66     20.53 o 
   1   6   5     1644.05     1889.61     62.30 o 
   2   6   5        0.74        1.81      8.07 o 
   3   6   5       57.94       52.60      8.19 o 
   4   6   5      167.82      198.94      8.67 o 
   5   6   5        1.41        9.12      6.75 o 
   6   6   5        8.90       14.91     10.61 o 
   7   6   5     2172.47     2135.02     28.24 o 
   8   6   5      114.51      109.29     22.60 o 
   9   6   5      186.33      218.53     27.29 o 
  10   6   5       29.30       36.58     21.38 o 
  11   6   5      120.93      134.68     14.65 o 
  12   6   5       38.88       25.86     10.82 o 
 -11   7   5      236.03      256.45      9.82 o 
 -10   7   5      101.64      103.77     10.17 o 
  -9   7   5      166.48      159.03     13.99 o 
  -8   7   5        3.49       28.77     12.37 o 
  -7   7   5     1759.40     1837.34     30.65 o 
  -6   7   5      555.59      555.19     11.42 o 
  -5   7   5      882.19      873.61     21.33 o 
  -4   7   5      417.44      464.20     11.78 o 
  -3   7   5     1069.68     1085.57     14.57 o 
  -2   7   5      774.86      812.94     11.97 o 
  -1   7   5       25.11       28.29      5.30 o 
   0   7   5      285.87      260.03      8.47 o 
   1   7   5      339.65      377.84      9.60 o 
   2   7   5      401.88      375.92     10.53 o 
   3   7   5      706.28      610.69     11.52 o 
   4   7   5        3.98        6.33      6.90 o 
   5   7   5        5.50       14.13      7.13 o 
   6   7   5      136.49      124.10      7.55 o 
   7   7   5      185.07      206.39     15.87 o 
   8   7   5      119.30      125.08     14.97 o 
   9   7   5      129.71      156.80     14.77 o 
  10   7   5       29.65       34.65     21.43 o 
  11   7   5       39.03       47.51     19.32 o 
 -11   8   5        0.10        2.37     14.00 o 
 -10   8   5       41.43       47.71      9.00 o 
  -9   8   5      129.94      131.59     13.57 o 
  -8   8   5        2.71        8.66     15.94 o 
  -7   8   5      110.14      109.35      9.00 o 
  -6   8   5      679.64      771.60     13.06 o 
  -5   8   5       17.06       30.90      7.65 o 
  -4   8   5        3.78       10.32      6.78 o 
  -3   8   5       52.20       53.88      8.09 o 
  -2   8   5      121.68      107.03      5.99 o 
  -1   8   5       21.25       36.27      5.89 o 
   0   8   5      479.06      428.11      7.78 o 
   1   8   5      194.93      188.61      6.65 o 
   2   8   5     1542.61     1568.35     25.82 o 
   3   8   5      270.47      296.46      9.96 o 
   4   8   5        4.82       13.29      7.83 o 
   5   8   5       54.66       49.72      8.21 o 
   6   8   5       35.83       20.48      7.36 o 
   7   8   5      617.38      612.59     28.97 o 
   8   8   5       31.44       44.22     13.77 o 
   9   8   5       16.66       10.47     13.05 o 
  10   8   5        0.43      -15.52     19.84 o 
  11   8   5       15.66       25.06     10.42 o 
 -11   9   5        0.01       -0.90     17.45 o 
 -10   9   5       23.74       24.64     11.10 o 
  -9   9   5        0.39       -1.45     13.38 o 
  -8   9   5      595.19      511.03     24.06 o 
  -7   9   5      169.11      167.93      9.48 o 
  -6   9   5        1.91       11.29      8.44 o 
  -5   9   5       68.04       64.62      8.50 o 
  -4   9   5       50.91       59.74      7.85 o 
  -3   9   5       62.87       67.74      7.89 o 
  -2   9   5        0.29        0.41      5.98 o 
  -1   9   5      296.75      292.18      7.27 o 
   0   9   5        4.56        2.23      5.44 o 
   1   9   5      211.71      238.29      6.88 o 
   2   9   5       86.79       82.98      8.62 o 
   3   9   5       26.97       31.94      7.94 o 
   4   9   5      858.43      740.28     13.91 o 
   5   9   5       57.27       55.22      8.73 o 
   6   9   5     1184.67     1093.59     18.63 o 
   7   9   5        0.43        2.72     16.28 o 
   8   9   5       44.52       52.56     18.02 o 
   9   9   5       24.65       33.08     16.26 o 
  10   9   5        9.03        5.52     17.33 o 
 -10  10   5       35.67       18.69     15.04 o 
  -9  10   5       17.69       25.96     17.20 o 
  -8  10   5        2.15       14.06      8.85 o 
  -7  10   5       44.46       35.50      8.75 o 
  -6  10   5        5.84        4.22      8.17 o 
  -5  10   5       53.13       41.08      8.05 o 
  -4  10   5        1.46        6.09      7.16 o 
  -3  10   5      295.42      299.99      9.64 o 
  -2  10   5      701.28      745.31     11.47 o 
  -1  10   5       29.30       31.81      6.03 o 
   0  10   5     1495.57     1511.44     17.19 o 
   1  10   5      253.55      203.02      6.50 o 
   2  10   5      495.77      443.42     11.85 o 
   3  10   5        0.24       -1.42      7.76 o 
   4  10   5       51.43       36.83      8.25 o 
   5  10   5       42.31       33.54      8.74 o 
   6  10   5      443.00      394.78     11.94 o 
   7  10   5      109.82       99.07      9.07 o 
   8  10   5        1.39        5.33     16.97 o 
   9  10   5      232.90      226.30     19.47 o 
  10  10   5        7.04       27.30     15.77 o 
 -10  11   5       21.66       29.80     19.26 o 
  -9  11   5        5.34       22.53     15.57 o 
  -8  11   5       13.06       20.01      9.18 o 
  -7  11   5      120.43      118.38      9.45 o 
  -6  11   5       27.54       28.37      8.97 o 
  -5  11   5      842.41      787.73     14.23 o 
  -4  11   5      100.26       77.47      9.67 o 
  -3  11   5      951.41      878.31     20.94 o 
  -2  11   5      112.79       97.11      6.60 o 
  -1  11   5      212.47      214.46      7.10 o 
   0  11   5       45.07       36.35      6.53 o 
   1  11   5      134.77      138.45      7.02 o 
   2  11   5       96.58       93.54      7.97 o 
   3  11   5      249.22      229.22     10.06 o 
   4  11   5       15.58       16.23      8.93 o 
   5  11   5       87.67       96.92      9.16 o 
   6  11   5        4.07        2.81      7.44 o 
   7  11   5       13.39        8.81      7.50 o 
   8  11   5        0.30       -0.89     11.83 o 
   9  11   5        2.34       15.06     12.81 o 
  -9  12   5        0.09        5.34     20.56 o 
  -8  12   5       21.46       24.40      8.17 o 
  -7  12   5       30.43       26.63      8.27 o 
  -6  12   5       54.36       51.29      9.23 o 
  -5  12   5      917.33      876.27     14.75 o 
  -4  12   5        0.01       11.37      9.12 o 
  -3  12   5      623.39      573.25     14.12 o 
  -2  12   5       53.06       59.18      7.12 o 
  -1  12   5       85.91       89.32      6.58 o 
   0  12   5        2.02        2.57      6.00 o 
   1  12   5      305.81      250.35      7.55 o 
   2  12   5       91.95       82.94      9.11 o 
   3  12   5       74.71       67.06      8.78 o 
   4  12   5        1.74       -0.69      8.29 o 
   5  12   5       54.32       56.74      8.07 o 
   6  12   5      126.78      117.79      8.15 o 
   7  12   5      167.32      165.83      8.87 o 
   8  12   5        4.13        2.75     14.20 o 
  -8  13   5       52.62       69.13     12.31 o 
  -7  13   5       18.35       22.98      7.72 o 
  -6  13   5        7.71        7.00      8.52 o 
  -5  13   5       10.59        9.32      8.82 o 
  -4  13   5       45.78       37.49      9.75 o 
  -3  13   5      147.98      136.14      9.46 o 
  -2  13   5      253.43      251.98     10.64 o 
  -1  13   5     1644.58     1593.39     18.48 o 
   0  13   5       11.17       25.43      6.42 o 
   1  13   5      227.54      255.70      9.85 o 
   2  13   5       41.19       45.13      7.94 o 
   3  13   5        6.21        5.21      7.64 o 
   4  13   5      150.96      143.03      8.90 o 
   5  13   5        5.91       16.73      7.37 o 
   6  13   5       38.67       39.75      7.35 o 
   7  13   5       15.73       20.61      7.25 o 
   8  13   5       39.89       42.06     15.91 o 
  -8  14   5        3.15        6.25     15.19 o 
  -7  14   5        1.05        4.74      7.28 o 
  -6  14   5      281.31      294.42      8.82 o 
  -5  14   5       46.60       48.29      8.27 o 
  -4  14   5       46.70       58.32      8.22 o 
  -3  14   5      157.12      133.16      9.39 o 
  -2  14   5      289.24      279.49     10.18 o 
  -1  14   5       17.51       17.89      6.19 o 
   0  14   5      386.75      405.88      8.40 o 
   1  14   5       42.99       27.03      8.02 o 
   2  14   5        0.26        9.25      7.94 o 
   3  14   5        1.04       -1.44      7.46 o 
   4  14   5      101.04       97.39      8.38 o 
   5  14   5        8.76        1.99      6.89 o 
   6  14   5       18.17       22.72      7.58 o 
   7  14   5       49.95       42.23     13.12 o 
  -6  15   5        3.82       -0.98      6.49 o 
  -5  15   5       10.41       16.52      7.27 o 
  -4  15   5        5.10       12.17      7.59 o 
  -3  15   5       83.58       84.87      8.34 o 
  -2  15   5       27.33       27.48      8.80 o 
  -1  15   5        6.49       15.36      6.18 o 
   0  15   5       39.92       39.25      6.19 o 
   1  15   5       70.07       79.59      8.13 o 
   2  15   5        1.16        3.51      7.33 o 
   3  15   5        3.39        7.18      7.67 o 
   4  15   5       31.26       34.68      7.75 o 
   5  15   5        6.31        9.89      6.62 o 
   6  15   5      256.04      291.81     20.68 o 
  -5  16   5       10.32        7.53     10.63 o 
  -4  16   5       47.37       49.81      7.52 o 
  -3  16   5       17.76       17.76      7.61 o 
  -2  16   5      171.70      188.20      9.22 o 
  -1  16   5      115.96      132.60      8.80 o 
   0  16   5      233.11      253.36      9.12 o 
   1  16   5      211.28      206.34      9.55 o 
   2  16   5       14.87       18.29      7.01 o 
   3  16   5       30.47       32.04      6.94 o 
   4  16   5       16.00       17.07      6.42 o 
   5  16   5      193.98      220.90     18.08 o 
  -4  17   5        1.71        0.42     12.42 o 
  -3  17   5      115.20      128.83     12.00 o 
  -2  17   5        0.43        3.53     11.88 o 
  -1  17   5       99.71       95.55     13.06 o 
   0  17   5       66.04       72.75     12.77 o 
   1  17   5       69.32       65.30     15.40 o 
   2  17   5       14.61       10.95     13.31 o 
 -12   0   6       51.08       39.75     13.37 o 
 -10   0   6     1897.75     1568.88     29.50 o 
  -8   0   6       84.94       87.57     11.96 o 
  -6   0   6       62.63       45.10     10.39 o 
  -4   0   6       92.99       35.96     18.25 o 
  -2   0   6     4009.40     4746.60     51.61 o 
   0   0   6      444.90      413.94     26.57 o 
   2   0   6     3387.26     3795.55     46.12 o 
   4   0   6     3904.46     4020.64    176.18 o 
   6   0   6      506.14      661.73     31.15 o 
   8   0   6       51.19       26.89     21.39 o 
  10   0   6       31.49       49.19     25.34 o 
  12   0   6        2.49        6.62     13.81 o 
 -12   1   6       27.73       24.50      8.81 o 
 -11   1   6      227.17      198.47     11.38 o 
 -10   1   6      248.48      178.37     12.04 o 
  -9   1   6      790.17      688.25     15.87 o 
  -8   1   6       60.58       38.96      8.31 o 
  -7   1   6      166.36      155.00      9.28 o 
  -6   1   6        6.54       11.24      7.58 o 
  -5   1   6        5.03       15.04     10.04 o 
  -4   1   6      652.94      746.60     19.18 o 
  -3   1   6     1425.96     1463.20     21.54 o 
  -2   1   6     2808.53     3171.34     31.23 o 
  -1   1   6     2462.15     2298.78     34.02 o 
   0   1   6      541.29      579.49     21.05 o 
   1   1   6       42.12       44.69      4.80 o 
   2   1   6     6532.57     6634.81     70.25 o 
   3   1   6      616.24      740.97     19.99 o 
   4   1   6     2414.14     2552.13     33.31 o 
   5   1   6     1420.53     1491.97     22.14 o 
   6   1   6     3556.74     3816.16     40.38 o 
   7   1   6       11.67       21.37     12.11 o 
   8   1   6       62.78       58.16     18.04 o 
   9   1   6      239.72      259.24     15.44 o 
  10   1   6      213.93      211.20     29.14 o 
  11   1   6        1.35        1.91     14.92 o 
  12   1   6       17.17       15.18     14.60 o 
 -12   2   6        5.80        5.77      8.63 o 
 -11   2   6       31.97       29.98     10.01 o 
 -10   2   6       33.92       52.75     10.42 o 
  -9   2   6       33.03       22.28     10.53 o 
  -8   2   6        0.48        0.24      8.49 o 
  -7   2   6     1759.94     1752.87     16.65 o 
  -6   2   6       79.38       65.26      7.39 o 
  -5   2   6      141.16      126.26     11.36 o 
  -4   2   6       18.46       39.95     12.25 o 
  -3   2   6     1241.33     1125.50     33.21 o 
  -2   2   6      160.89      183.31     10.19 o 
  -1   2   6      389.01      414.46     14.72 o 
   0   2   6      997.23      966.16     19.62 o 
   1   2   6     6969.95     7314.02     59.35 o 
   2   2   6      775.03      803.34     25.28 o 
   3   2   6      946.50     1093.16     23.52 o 
   4   2   6       16.61       21.46     12.60 o 
   5   2   6      436.96      511.14     12.60 o 
   6   2   6        0.09       -1.27     11.13 o 
   7   2   6      301.35      230.53     18.24 o 
   8   2   6       40.64       43.20     17.32 o 
   9   2   6      233.51      193.54     29.92 o 
  10   2   6       81.69       83.66     16.62 o 
  11   2   6      295.59      369.61     19.02 o 
  12   2   6       11.64       20.16     16.22 o 
 -12   3   6        1.10        9.38      8.57 o 
 -11   3   6      137.95      154.84     11.10 o 
 -10   3   6       17.07       20.78     10.38 o 
  -9   3   6       96.31      104.22      9.77 o 
  -8   3   6      102.39      142.56      9.35 o 
  -7   3   6      298.06      309.12      8.99 o 
  -6   3   6       67.26       82.03      7.39 o 
  -5   3   6     4404.16     4637.92     24.74 o 
  -4   3   6       82.78       70.39     14.68 o 
  -3   3   6     6304.37     6430.62     57.75 o 
  -2   3   6     3114.76     3295.88     42.90 o 
  -1   3   6      923.35      840.48     12.57 o 
   0   3   6      303.34      385.98     10.35 o 
   1   3   6      855.16      842.64     35.07 o 
   2   3   6     2006.32     1843.51     35.42 o 
   3   3   6        1.47       -1.29     15.93 o 
   4   3   6      803.39      844.82     18.27 o 
   5   3   6     1329.46     1445.72     21.69 o 
   6   3   6        8.07       11.31     11.74 o 
   7   3   6      175.71      137.06     13.22 o 
   8   3   6      209.99      205.32     19.51 o 
   9   3   6        4.75       20.18     18.12 o 
  10   3   6      117.21      120.31     13.92 o 
  11   3   6       50.20       45.08     15.73 o 
  12   3   6        2.89        0.03     15.31 o 
 -12   4   6        2.15       -2.29     16.55 o 
 -11   4   6      160.78      139.91     10.58 o 
 -10   4   6       97.59       95.73      9.99 o 
  -9   4   6        1.90       61.77     10.69 o 
  -8   4   6      204.80      225.94     10.71 o 
  -7   4   6      530.53      557.67     10.64 o 
  -6   4   6       95.75      110.34      6.01 o 
  -5   4   6       85.60       78.35      8.33 o 
  -4   4   6       46.65       38.80      8.18 o 
  -3   4   6      624.87      734.16     24.32 o 
  -2   4   6     1093.44     1134.13     34.15 o 
  -1   4   6      322.92      284.50     13.15 o 
   0   4   6      269.52      257.59     15.95 o 
   1   4   6     2193.44     2033.90     36.39 o 
   2   4   6      274.48      183.18     27.22 o 
   3   4   6       21.52        3.81     25.92 o 
   4   4   6       22.76       11.53      8.09 o 
   5   4   6       12.28        0.05      9.01 o 
   6   4   6      105.51      121.88     13.94 o 
   7   4   6     1070.12      939.88     30.27 o 
   8   4   6      219.81      218.18     19.36 o 
   9   4   6      371.24      290.06     30.66 o 
  10   4   6        1.84        4.56     12.42 o 
  11   4   6      263.29      283.32     24.67 o 
  12   4   6        9.78       25.52     15.71 o 
 -12   5   6      182.70      189.89     17.86 o 
 -11   5   6       15.38       18.30      9.28 o 
 -10   5   6        0.53        6.74      9.16 o 
  -9   5   6       47.35       38.60     10.72 o 
  -8   5   6        0.15       14.07      9.20 o 
  -7   5   6      344.43      333.30      9.39 o 
  -6   5   6      189.10      185.39      6.60 o 
  -5   5   6      397.28      356.20      9.17 o 
  -4   5   6      783.77      744.10     14.25 o 
  -3   5   6      304.28      295.76      9.27 o 
  -2   5   6      246.30      161.10     30.35 o 
  -1   5   6     1047.62     1098.72     21.79 o 
   0   5   6        4.76       -3.20     11.13 o 
   1   5   6     1404.46     1367.99     34.85 o 
   2   5   6       11.11       41.66     22.64 o 
   3   5   6      448.93      463.44     12.24 o 
   4   5   6       98.91       95.46      6.81 o 
   5   5   6      130.59      161.40      7.08 o 
   6   5   6      644.43      685.83     19.65 o 
   7   5   6        6.60       30.00     10.98 o 
   8   5   6       30.18       32.10     16.42 o 
   9   5   6      124.69      155.18     26.65 o 
  10   5   6        0.50        7.50     23.44 o 
  11   5   6       16.74       38.24     14.07 o 
  12   5   6       22.15       17.11     14.24 o 
 -11   6   6       19.57       18.28      8.32 o 
 -10   6   6      178.86      195.99     11.89 o 
  -9   6   6       47.32       69.39     12.58 o 
  -8   6   6        1.77       -1.96     11.95 o 
  -7   6   6       58.82       65.28      7.47 o 
  -6   6   6     1062.23     1096.26     12.53 o 
  -5   6   6        6.37       13.40      7.26 o 
  -4   6   6      532.46      593.04     12.49 o 
  -3   6   6      484.49      470.48     13.33 o 
  -2   6   6      178.87      227.11      9.56 o 
  -1   6   6       51.34       54.32      7.63 o 
   0   6   6      392.13      503.32      8.74 o 
   1   6   6      306.21      296.26      7.88 o 
   2   6   6     1095.97     1225.65     13.55 o 
   3   6   6       47.92       56.95      7.76 o 
   4   6   6      365.09      293.97      8.33 o 
   5   6   6       23.95       21.04      6.54 o 
   6   6   6      373.41      326.57     13.34 o 
   7   6   6        0.21       13.97     13.81 o 
   8   6   6      118.13      117.84     25.52 o 
   9   6   6       74.64       99.40     25.52 o 
  10   6   6      113.86      118.28     23.46 o 
  11   6   6        4.03        6.80     19.50 o 
 -11   7   6      145.52      140.85      8.92 o 
 -10   7   6       14.21        6.91      9.87 o 
  -9   7   6       71.77       83.94     12.91 o 
  -8   7   6        0.08        6.92     11.72 o 
  -7   7   6      316.54      343.28      9.55 o 
  -6   7   6      526.94      472.21     11.03 o 
  -5   7   6      840.05      850.98     14.63 o 
  -4   7   6      287.18      239.97      9.70 o 
  -3   7   6       90.52       73.21      6.47 o 
  -2   7   6      471.10      408.45      7.72 o 
  -1   7   6       55.88       60.20      6.34 o 
   0   7   6      275.42      305.59      7.34 o 
   1   7   6        0.50        5.08      5.36 o 
   2   7   6     1455.02     1343.51     15.88 o 
   3   7   6       23.94       27.29      8.20 o 
   4   7   6       47.18       40.74      7.03 o 
   5   7   6      215.07      198.23      8.00 o 
   6   7   6       79.15       74.34      7.50 o 
   7   7   6      240.22      248.86     26.17 o 
   8   7   6      204.81      242.13     15.98 o 
   9   7   6       36.80       43.99     22.53 o 
  10   7   6       55.65       73.58     22.00 o 
 -11   8   6        7.42        2.65     17.41 o 
 -10   8   6       53.63       50.00     10.50 o 
  -9   8   6        9.12       16.05     14.72 o 
  -8   8   6       35.02       38.17     15.99 o 
  -7   8   6      354.66      370.24     11.09 o 
  -6   8   6       14.97       19.63      8.30 o 
  -5   8   6       54.20       52.67      8.47 o 
  -4   8   6        8.31       10.58      8.29 o 
  -3   8   6      645.63      659.31     10.72 o 
  -2   8   6      164.96      169.44      6.59 o 
  -1   8   6     2197.00     2266.46     15.07 o 
   0   8   6      346.16      397.96      8.88 o 
   1   8   6       40.95       64.23      6.33 o 
   2   8   6      244.92      304.77      9.95 o 
   3   8   6       74.07       62.13      8.36 o 
   4   8   6      160.15      126.41      8.03 o 
   5   8   6      835.16      806.39     15.41 o 
   6   8   6       65.43       62.52      8.02 o 
   7   8   6     1121.33     1082.25     29.19 o 
   8   8   6       61.28       32.85     13.71 o 
   9   8   6      347.54      393.16     30.92 o 
  10   8   6       15.62       42.87     20.15 o 
  11   8   6       56.55       55.61     15.55 o 
 -10   9   6       12.48       11.57     11.34 o 
  -9   9   6      142.78      161.63     19.74 o 
  -8   9   6        0.76        0.33      8.71 o 
  -7   9   6      750.05      746.76     13.06 o 
  -6   9   6        5.86        6.49      8.28 o 
  -5   9   6      751.84      709.69     14.18 o 
  -4   9   6       91.34       80.88      9.42 o 
  -3   9   6      969.30      909.71     14.91 o 
  -2   9   6       10.18       19.61      6.07 o 
  -1   9   6      753.33      708.00      9.17 o 
   0   9   6        2.20       14.39      5.60 o 
   1   9   6     1039.29      991.07     10.38 o 
   2   9   6      347.81      330.12     10.53 o 
   3   9   6       59.33       54.80      9.25 o 
   4   9   6      299.37      276.57      9.57 o 
   5   9   6      606.56      557.52     11.18 o 
   6   9   6        2.93       14.05      7.82 o 
   7   9   6      144.29      158.54     18.17 o 
   8   9   6       30.09       34.07     16.80 o 
   9   9   6        4.02        4.55     14.72 o 
  10   9   6       37.76       27.91     16.74 o 
 -10  10   6       60.56       56.06     20.43 o 
  -9  10   6        0.04       32.74     16.51 o 
  -8  10   6      287.64      317.80     12.07 o 
  -7  10   6      183.17      179.35      9.00 o 
  -6  10   6      342.81      323.70     10.06 o 
  -5  10   6      226.61      223.32     11.48 o 
  -4  10   6        8.17        3.81      8.44 o 
  -3  10   6       11.68       19.47      8.31 o 
  -2  10   6       54.22       57.63      6.56 o 
  -1  10   6       13.52       46.67      6.12 o 
   0  10   6        0.47        5.01      5.99 o 
   1  10   6     1211.70     1061.28     12.52 o 
   2  10   6       20.77       22.22      7.47 o 
   3  10   6      731.53      635.10     11.72 o 
   4  10   6        3.52        6.40      7.93 o 
   5  10   6      282.74      268.47      9.88 o 
   6  10   6      121.33      127.43      8.66 o 
   7  10   6       34.70       28.54      8.91 o 
   8  10   6       71.50       49.67     16.79 o 
   9  10   6       17.78       29.47     10.50 o 
 -10  11   6        4.68       14.22     17.21 o 
  -9  11   6        2.38       13.28     14.34 o 
  -8  11   6       12.93       19.75      8.01 o 
  -7  11   6       20.03       17.44      8.50 o 
  -6  11   6       13.31       11.75      8.67 o 
  -5  11   6        6.10        4.95      8.34 o 
  -4  11   6       11.07        6.44      8.19 o 
  -3  11   6       38.95       25.46      8.41 o 
  -2  11   6       70.67       81.67      6.47 o 
  -1  11   6        8.09        7.44      6.01 o 
   0  11   6       86.14       79.91      6.62 o 
   1  11   6      149.09      137.32      6.93 o 
   2  11   6      988.00      891.02     14.82 o 
   3  11   6       71.98       68.15      8.53 o 
   4  11   6      313.99      279.20      9.99 o 
   5  11   6      371.20      355.15     10.88 o 
   6  11   6      507.88      483.53     13.38 o 
   7  11   6       25.87       26.52      7.99 o 
   8  11   6       67.21       43.44     15.48 o 
  -9  12   6       21.73       27.70     18.00 o 
  -8  12   6       20.13       21.14      8.27 o 
  -7  12   6       12.20       18.60      8.15 o 
  -6  12   6      249.55      247.82     10.58 o 
  -5  12   6       21.04       23.34      9.09 o 
  -4  12   6       18.70       32.13      9.64 o 
  -3  12   6      103.98       96.64      8.80 o 
  -2  12   6      138.40      154.89      7.19 o 
  -1  12   6      109.38       99.38      6.80 o 
   0  12   6        1.12        6.81      6.12 o 
   1  12   6       86.57       85.19      7.26 o 
   2  12   6      352.26      290.89      9.62 o 
   3  12   6       94.92       83.31      8.16 o 
   4  12   6      103.76       82.17      8.47 o 
   5  12   6      198.15      179.16      8.80 o 
   6  12   6       29.69       25.99      7.51 o 
   7  12   6        5.92       14.48      7.75 o 
   8  12   6       46.23       31.98     14.45 o 
  -8  13   6        0.35      -13.30     17.49 o 
  -7  13   6       82.19       68.83      7.05 o 
  -6  13   6        9.97       19.17      7.62 o 
  -5  13   6      356.28      341.93     10.82 o 
  -4  13   6       22.96       22.65      8.61 o 
  -3  13   6      130.12      148.28      9.46 o 
  -2  13   6       24.65       19.51      6.53 o 
  -1  13   6      165.97      157.07      7.31 o 
   0  13   6      380.40      372.54      8.18 o 
   1  13   6        4.41        9.19      7.27 o 
   2  13   6      108.22      104.44      8.45 o 
   3  13   6       19.71       19.13      7.43 o 
   4  13   6        4.80        7.02      7.59 o 
   5  13   6       89.55       84.96      8.12 o 
   6  13   6      240.06      266.80      8.81 o 
   7  13   6       20.38       14.27     13.21 o 
   8  13   6       15.81       14.26     14.53 o 
  -7  14   6       12.36       20.05      8.84 o 
  -6  14   6      115.19      108.33      7.72 o 
  -5  14   6       21.88       20.10      7.69 o 
  -4  14   6       51.89       57.28      8.24 o 
  -3  14   6        1.12       -1.91      8.17 o 
  -2  14   6      188.30      187.12      9.52 o 
  -1  14   6       64.01       69.22      6.53 o 
   0  14   6       10.50       13.72      6.27 o 
   1  14   6      193.99      179.97      8.96 o 
   2  14   6        3.73        5.93      7.40 o 
   3  14   6        8.90       11.90      7.32 o 
   4  14   6        0.41        3.71      7.66 o 
   5  14   6      122.76      116.82      8.04 o 
   6  14   6       53.36       55.88      7.71 o 
   7  14   6       70.84       69.80     17.00 o 
  -6  15   6        7.76        6.62      8.49 o 
  -5  15   6      287.48      278.29      8.43 o 
  -4  15   6       14.11       13.65      7.25 o 
  -3  15   6      413.02      434.48     11.61 o 
  -2  15   6        0.26        3.92      8.46 o 
  -1  15   6      145.83      158.11      7.01 o 
   0  15   6        0.02       -5.07      7.24 o 
   1  15   6      211.06      222.77      8.78 o 
   2  15   6       20.34       17.88      7.56 o 
   3  15   6        1.17        6.38      7.67 o 
   4  15   6        8.68       10.64      7.00 o 
   5  15   6       72.54       79.86      6.95 o 
   6  15   6        5.89        9.41     14.80 o 
  -5  16   6       30.16        5.54      9.97 o 
  -4  16   6        0.64        4.17      6.80 o 
  -3  16   6       34.25       35.76      7.37 o 
  -2  16   6       46.84       60.08      7.83 o 
  -1  16   6        8.97       11.06      7.54 o 
   0  16   6       94.78      102.20      7.87 o 
   1  16   6       73.27       73.80      7.18 o 
   2  16   6        0.18        4.46      6.80 o 
   3  16   6       73.30       71.62      6.95 o 
   4  16   6       13.78       19.07     11.31 o 
   5  16   6       35.54       60.97     14.57 o 
  -3  17   6       12.42       15.65     10.16 o 
  -2  17   6       77.13       86.86     12.50 o 
  -1  17   6        4.73        9.46     11.48 o 
   0  17   6       55.76       63.27     12.02 o 
   1  17   6       21.95       16.88     13.50 o 
   2  17   6       46.07       39.89     12.90 o 
 -11   0   7      139.68      138.56     15.28 o 
  -9   0   7      391.63      363.95     18.93 o 
  -7   0   7     1712.71     1631.56     28.27 o 
  -5   0   7     1135.62     1353.02     33.72 o 
  -3   0   7      251.36      353.25     26.33 o 
  -1   0   7     3907.98     3782.33     64.00 o 
   1   0   7    22297.16    23146.83    156.79 o 
   3   0   7      148.16       79.96     23.71 o 
   5   0   7      260.95      275.53     15.48 o 
   7   0   7      108.99       82.46     16.06 o 
   9   0   7      163.14      202.67     29.05 o 
  11   0   7      247.13      293.40     26.76 o 
 -12   1   7        2.82        8.62      8.64 o 
 -11   1   7      323.06      363.56     12.86 o 
 -10   1   7       74.96       73.71     10.36 o 
  -9   1   7        9.89       32.94      8.86 o 
  -8   1   7        9.78        4.30      8.17 o 
  -7   1   7      160.04      176.40      9.79 o 
  -6   1   7      164.39      155.55      9.30 o 
  -5   1   7        2.81       -1.87      6.90 o 
  -4   1   7      394.97      444.34     17.25 o 
  -3   1   7      314.83      400.07     19.45 o 
  -2   1   7       98.50       99.22     15.16 o 
  -1   1   7      246.30      241.63     17.99 o 
   0   1   7     1453.47     1602.70     35.89 o 
   1   1   7      773.44      669.60     19.32 o 
   2   1   7     1616.54     1685.41     28.07 o 
   3   1   7     1254.69     1365.97     26.93 o 
   4   1   7      734.40      747.26     13.01 o 
   5   1   7     2517.24     2598.81     24.65 o 
   6   1   7     1468.40     1534.97     35.99 o 
   7   1   7      215.50      251.79     14.88 o 
   8   1   7        2.71       12.44     13.37 o 
   9   1   7      343.39      324.46     15.86 o 
  10   1   7      312.39      356.25     21.79 o 
  11   1   7       14.75       10.78     15.49 o 
  12   1   7       63.64       54.19     14.02 o 
 -12   2   7       14.22       10.43      8.19 o 
 -11   2   7      156.01      154.17     10.76 o 
 -10   2   7      377.26      345.75     13.20 o 
  -9   2   7        8.44       28.03     10.83 o 
  -8   2   7      177.33      172.57     10.31 o 
  -7   2   7       45.63       39.77      8.00 o 
  -6   2   7      988.42      995.40     12.80 o 
  -5   2   7      505.85      539.74     10.07 o 
  -4   2   7      246.68      164.03     16.21 o 
  -3   2   7      858.35      897.48     26.08 o 
  -2   2   7      660.86      674.22     32.18 o 
  -1   2   7     2155.28     2311.16     46.47 o 
   0   2   7     2696.86     2828.12     32.80 o 
   1   2   7     5768.93     6299.64     70.44 o 
   2   2   7      301.19      401.47     17.72 o 
   3   2   7        2.56        7.74     13.13 o 
   4   2   7     1703.04     1960.57     19.46 o 
   5   2   7      425.55      434.71     12.77 o 
   6   2   7        9.54        5.19     11.26 o 
   7   2   7       12.61       12.71     16.27 o 
   8   2   7      400.85      386.16     21.93 o 
   9   2   7        5.85       17.46     12.94 o 
  10   2   7      129.07      106.61     14.09 o 
  11   2   7       50.17       61.71     15.77 o 
  12   2   7       40.24       36.88     13.96 o 
 -12   3   7      223.86      227.27     13.20 o 
 -11   3   7        6.06        4.92      9.42 o 
 -10   3   7      179.57      150.58     12.03 o 
  -9   3   7      163.99      144.59     11.75 o 
  -8   3   7       11.91       16.50      8.31 o 
  -7   3   7        0.43        6.74      7.20 o 
  -6   3   7      163.84      168.39      6.86 o 
  -5   3   7      119.69      127.17      7.85 o 
  -4   3   7     1387.51     1600.49     15.99 o 
  -3   3   7       77.40       61.97     15.53 o 
  -2   3   7       48.07       38.54     19.96 o 
  -1   3   7     2419.19     2675.09     36.98 o 
   0   3   7        2.81        2.14     15.09 o 
   1   3   7     2094.82     2413.69     54.54 o 
   2   3   7     3454.90     3831.96     52.14 o 
   3   3   7     1446.09     1678.06     26.89 o 
   4   3   7       84.11      109.26     10.01 o 
   5   3   7      181.18      193.36     11.50 o 
   6   3   7     2353.53     2354.30     48.60 o 
   7   3   7       27.48       50.72     16.40 o 
   8   3   7       70.75       85.93     18.38 o 
   9   3   7        7.54       11.15     13.25 o 
  10   3   7      339.32      390.90     16.27 o 
  11   3   7       25.16       17.02     14.48 o 
  12   3   7        9.41        5.89     14.46 o 
 -12   4   7        0.57       -8.12     15.71 o 
 -11   4   7       30.99       31.43      9.31 o 
 -10   4   7      153.31      146.96     11.61 o 
  -9   4   7       64.34       97.03     11.40 o 
  -8   4   7        7.19       16.12      9.59 o 
  -7   4   7      277.82      283.16     11.19 o 
  -6   4   7     1641.06     1654.88     12.72 o 
  -5   4   7      124.11      118.29      8.28 o 
  -4   4   7       73.54       55.77      7.99 o 
  -3   4   7      388.44      456.58     10.35 o 
  -2   4   7     1818.09     1854.24     49.38 o 
  -1   4   7      316.42      324.46     18.89 o 
   0   4   7     2757.96     3083.35     31.21 o 
   1   4   7      710.43      763.94     25.32 o 
   2   4   7     1214.91     1137.24     32.57 o 
   3   4   7      336.29      360.07      8.44 o 
   4   4   7     2056.58     2191.24     26.89 o 
   5   4   7        5.81        8.79     10.04 o 
   6   4   7      338.89      377.84     19.83 o 
   7   4   7       66.04       79.81     16.51 o 
   8   4   7      135.28      182.53     18.85 o 
   9   4   7      395.02      421.96     26.20 o 
  10   4   7       29.80       12.79     12.50 o 
  11   4   7        4.87       13.83     20.49 o 
  12   4   7       24.60       39.81     13.82 o 
 -11   5   7       49.22       77.12     11.47 o 
 -10   5   7        0.71        0.65      9.06 o 
  -9   5   7       19.86       29.25     10.67 o 
  -8   5   7       58.59       65.70      9.78 o 
  -7   5   7     1253.24     1252.05     19.45 o 
  -6   5   7      522.01      544.95      8.52 o 
  -5   5   7     2084.38     2194.54     19.02 o 
  -4   5   7     1036.08     1118.90     15.29 o 
  -3   5   7     1823.61     1824.62     16.33 o 
  -2   5   7      915.35      952.19     13.23 o 
  -1   5   7     1392.86     1374.46     15.71 o 
   0   5   7      128.84      158.22      8.03 o 
   1   5   7        7.33        0.48      6.76 o 
   2   5   7      325.69      302.40      8.27 o 
   3   5   7       71.69       91.10      6.77 o 
   4   5   7        1.41       12.39      6.13 o 
   5   5   7        7.60       10.80      6.30 o 
   6   5   7        0.31       -2.29     10.80 o 
   7   5   7       34.06       35.85     16.47 o 
   8   5   7      312.77      265.36     19.73 o 
   9   5   7      153.82      138.44     27.09 o 
  10   5   7       66.80       67.37     16.09 o 
  11   5   7       13.81       45.09     18.56 o 
 -11   6   7        0.10       -0.92      7.87 o 
 -10   6   7        2.40        6.11      9.88 o 
  -9   6   7      326.84      310.60     15.47 o 
  -8   6   7        4.93       12.97     10.98 o 
  -7   6   7       24.83       23.02      7.34 o 
  -6   6   7      272.38      260.38      7.83 o 
  -5   6   7      942.94      978.32     14.16 o 
  -4   6   7        0.98        5.26      9.27 o 
  -3   6   7       56.29       67.27      6.02 o 
  -2   6   7      176.36      200.25      6.85 o 
  -1   6   7     1395.75     1519.62     27.56 o 
   0   6   7       10.06       18.07      5.75 o 
   1   6   7       42.23       32.78      5.73 o 
   2   6   7      714.08      716.93     13.08 o 
   3   6   7      181.21      190.57      7.54 o 
   4   6   7       91.79       83.53      7.03 o 
   5   6   7     1299.63     1350.42     23.39 o 
   6   6   7      236.06      213.25     11.54 o 
   7   6   7      585.27      637.34     22.79 o 
   8   6   7      157.15      182.34     26.03 o 
   9   6   7      667.64      799.46     33.99 o 
  10   6   7       27.13       20.46     14.14 o 
 -11   7   7      141.75      151.87     16.93 o 
 -10   7   7      143.38      131.97     12.75 o 
  -9   7   7        2.71       24.10     12.27 o 
  -8   7   7      167.68      173.93     20.77 o 
  -7   7   7      229.55      221.11      9.86 o 
  -6   7   7      297.84      269.98      9.79 o 
  -5   7   7      645.60      648.43     13.42 o 
  -4   7   7        1.43       24.00      8.78 o 
  -3   7   7      471.21      487.55      9.13 o 
  -2   7   7      162.42      218.98      7.70 o 
  -1   7   7     2448.85     2517.05     17.70 o 
   0   7   7       25.21       24.13      6.77 o 
   1   7   7      106.76      127.49      7.35 o 
   2   7   7       11.14       20.01      7.41 o 
   3   7   7       76.16       93.62      8.34 o 
   4   7   7     1355.22     1310.14     13.80 o 
   5   7   7       20.95       19.12      7.22 o 
   6   7   7      550.82      566.81     20.48 o 
   7   7   7      233.01      245.57     16.33 o 
   8   7   7        1.90       -1.68     12.17 o 
   9   7   7        7.16       17.65     21.58 o 
  10   7   7        6.55        5.93     13.99 o 
 -10   8   7      401.82      412.32     12.92 o 
  -9   8   7       12.21       35.51     15.47 o 
  -8   8   7        0.48        7.78     16.05 o 
  -7   8   7       59.12       68.94      8.78 o 
  -6   8   7      180.39      187.68     10.77 o 
  -5   8   7        1.85        6.69      8.72 o 
  -4   8   7       86.98       84.28      9.37 o 
  -3   8   7       42.64       41.76      6.68 o 
  -2   8   7      264.26      238.33      7.53 o 
  -1   8   7       26.03       38.54      6.31 o 
   0   8   7       46.49       60.04      6.27 o 
   1   8   7      426.82      382.58      7.12 o 
   2   8   7        2.36       -1.17      7.68 o 
   3   8   7       45.96       44.55      7.82 o 
   4   8   7      467.62      426.32     10.03 o 
   5   8   7       24.38       16.52      7.50 o 
   6   8   7      390.73      379.62     14.81 o 
   7   8   7       23.96       57.83     17.94 o 
   8   8   7      146.86      163.73     14.46 o 
   9   8   7       34.01       70.75     22.40 o 
  10   8   7      187.79      157.34     20.67 o 
 -10   9   7       32.58       26.66     11.07 o 
  -9   9   7       42.26       35.65     16.88 o 
  -8   9   7      197.70      200.95     10.31 o 
  -7   9   7        0.23        4.73      9.01 o 
  -6   9   7        6.77       12.07      9.41 o 
  -5   9   7       44.07       42.41      9.23 o 
  -4   9   7      182.17      141.16     10.17 o 
  -3   9   7        8.72        5.81      6.82 o 
  -2   9   7      199.46      162.45      6.97 o 
  -1   9   7        6.85       11.05      5.94 o 
   0   9   7      595.49      568.95      8.88 o 
   1   9   7      193.62      172.44      6.63 o 
   2   9   7      446.05      390.30     10.82 o 
   3   9   7      217.54      193.48      9.37 o 
   4   9   7      435.79      389.48     10.32 o 
   5   9   7       67.37       65.85      8.17 o 
   6   9   7      875.35      812.41     15.42 o 
   7   9   7      258.92      272.91     20.94 o 
   8   9   7       14.44       22.37     15.80 o 
   9   9   7       58.97       78.89     18.33 o 
  10   9   7       58.34       47.89     14.51 o 
 -10  10   7       27.67       25.51     18.35 o 
  -9  10   7        0.06       -2.01     16.20 o 
  -8  10   7       33.19       37.28      8.37 o 
  -7  10   7       94.92       88.45      8.40 o 
  -6  10   7      412.69      419.35     12.32 o 
  -5  10   7        2.62        5.32      9.59 o 
  -4  10   7       32.22       31.79      9.58 o 
  -3  10   7       87.70       73.07      9.70 o 
  -2  10   7      176.07      183.91      7.14 o 
  -1  10   7      521.99      536.05      8.97 o 
   0  10   7      369.59      397.70      8.20 o 
   1  10   7     2021.58     1847.13     33.49 o 
   2  10   7       95.97       86.63      8.80 o 
   3  10   7      821.47      755.21     12.82 o 
   4  10   7       62.44       66.06      8.45 o 
   5  10   7      242.02      232.35      9.51 o 
   6  10   7       12.58       15.36      7.64 o 
   7  10   7       16.84       12.05     16.47 o 
   8  10   7      105.81      112.63     16.26 o 
   9  10   7       65.21       44.77      9.89 o 
  -9  11   7       61.73       41.40     15.89 o 
  -8  11   7        0.10       10.53      8.45 o 
  -7  11   7      145.54      133.61      9.33 o 
  -6  11   7      269.87      258.68      9.66 o 
  -5  11   7       67.34       70.96      8.82 o 
  -4  11   7       53.16       53.18      8.49 o 
  -3  11   7      293.08      298.86     10.30 o 
  -2  11   7       26.22       30.10      6.37 o 
  -1  11   7       19.68       15.98      6.32 o 
   0  11   7        1.32        5.53      6.26 o 
   1  11   7       76.02       73.51      6.78 o 
   2  11   7       54.63       54.72      8.55 o 
   3  11   7       73.27       65.08      8.47 o 
   4  11   7        4.37       10.69      7.83 o 
   5  11   7      156.82      161.77      8.97 o 
   6  11   7       95.92       89.79      8.22 o 
   7  11   7      157.52      126.19     17.14 o 
   8  11   7        8.19        4.78     13.61 o 
  -9  12   7        2.28       10.21     17.61 o 
  -8  12   7      206.19      209.52     12.94 o 
  -7  12   7       25.30       18.65      8.00 o 
  -6  12   7        0.06       -4.05      7.57 o 
  -5  12   7        5.74       10.46      8.64 o 
  -4  12   7       77.16       84.64      8.47 o 
  -3  12   7       23.58       23.24      8.17 o 
  -2  12   7      128.04      119.53      6.91 o 
  -1  12   7       21.06       26.40      6.38 o 
   0  12   7       27.74       28.92      6.54 o 
   1  12   7      210.02      167.18     10.22 o 
   2  12   7       41.49       30.08      8.32 o 
   3  12   7       46.38       39.34      8.09 o 
   4  12   7       13.18       10.60      7.77 o 
   5  12   7       11.27       16.31      7.75 o 
   6  12   7       36.04       27.70      7.46 o 
   7  12   7      177.32      176.63     17.07 o 
   8  12   7        2.86        9.59     15.87 o 
  -8  13   7        0.10        9.09     16.59 o 
  -7  13   7      192.35      193.40      8.75 o 
  -6  13   7       21.43        8.82      7.52 o 
  -5  13   7       38.65       41.96      8.01 o 
  -4  13   7       10.49        6.13      7.95 o 
  -3  13   7       28.27       30.99      8.72 o 
  -2  13   7       14.14       16.04      6.10 o 
  -1  13   7       86.01       97.62      6.69 o 
   0  13   7       81.48       94.19      6.55 o 
   1  13   7      339.48      310.44      9.33 o 
   2  13   7        4.87        1.97      7.87 o 
   3  13   7        5.51        4.73      8.33 o 
   4  13   7        8.76        7.40      7.57 o 
   5  13   7      142.50      146.76      8.98 o 
   6  13   7      346.13      339.53     11.51 o 
   7  13   7       26.50       -4.53     16.12 o 
  -7  14   7        1.47       -0.44     15.30 o 
  -6  14   7      144.39      140.12      7.48 o 
  -5  14   7      101.83      117.02      8.22 o 
  -4  14   7      546.08      602.97     11.55 o 
  -3  14   7       10.86       21.46      8.14 o 
  -2  14   7      285.26      295.84      9.15 o 
  -1  14   7       77.48       72.84      6.41 o 
   0  14   7      345.35      383.35      8.20 o 
   1  14   7       15.90       18.83      7.24 o 
   2  14   7        1.89        1.14      7.35 o 
   3  14   7       13.11        9.43      8.00 o 
   4  14   7        0.13        2.89      7.31 o 
   5  14   7        5.90        7.14      7.25 o 
   6  14   7        0.02        6.77     17.50 o 
   7  14   7        7.70       21.82     14.18 o 
  -6  15   7       76.68       54.68     12.87 o 
  -5  15   7       15.93       18.33      6.39 o 
  -4  15   7       26.57       18.37      6.96 o 
  -3  15   7        1.31        6.65      7.87 o 
  -2  15   7        0.21        1.19      9.36 o 
  -1  15   7        6.64        3.07      5.52 o 
   0  15   7        4.44       -0.68      7.22 o 
   1  15   7        0.25        4.71      7.39 o 
   2  15   7      187.91      206.69      8.35 o 
   3  15   7       64.79       71.58      7.98 o 
   4  15   7       20.73       18.71      6.94 o 
   5  15   7       19.54        4.58     15.66 o 
   6  15   7      272.69      253.57     17.77 o 
  -4  16   7       21.23       27.35     10.52 o 
  -3  16   7       33.84       55.31     11.95 o 
  -2  16   7      133.84      137.63     10.68 o 
  -1  16   7       13.92       13.06     12.68 o 
   0  16   7       54.35       66.58      6.70 o 
   1  16   7       25.70       22.58      6.50 o 
   2  16   7       35.17       37.54      6.87 o 
   3  16   7        4.62        5.04      7.44 o 
   4  16   7        0.03        4.65      9.69 o 
  -2  17   7        8.18       21.49     10.13 o 
  -1  17   7       41.76       51.82     17.56 o 
   0  17   7        3.51       -0.43     10.26 o 
   1  17   7      100.83      100.42     14.70 o 
 -12   0   8      171.96      167.52     19.44 o 
 -10   0   8       57.20       53.97     14.35 o 
  -8   0   8      319.06      266.36     14.83 o 
  -6   0   8      751.88      679.90     16.76 o 
  -4   0   8     1903.41     1945.86     25.62 o 
  -2   0   8      291.22      287.24     27.85 o 
   0   0   8       14.70       15.06     23.62 o 
   2   0   8       59.55       70.09     25.56 o 
   4   0   8      214.21      206.97     14.73 o 
   6   0   8       15.95       21.55     16.03 o 
   8   0   8     1517.84     1413.53     83.37 o 
  10   0   8      481.74      435.95     29.45 o 
 -12   1   8       55.73       61.56     12.21 o 
 -11   1   8       24.71       25.35      9.14 o 
 -10   1   8       23.71       19.83     10.67 o 
  -9   1   8        1.44       17.63      8.37 o 
  -8   1   8      142.52      117.60      8.87 o 
  -7   1   8      567.36      512.72     12.36 o 
  -6   1   8     1034.90      957.89     13.24 o 
  -5   1   8       56.95       52.90      6.30 o 
  -4   1   8       78.13       85.44      6.87 o 
  -3   1   8       52.93       55.59      8.64 o 
  -2   1   8      206.06      218.21     18.85 o 
  -1   1   8      479.38      499.22     22.80 o 
   0   1   8     1069.62     1182.56     30.87 o 
   1   1   8     2019.65     2124.01     39.47 o 
   2   1   8       29.60       63.51     16.86 o 
   3   1   8      366.16      423.26     10.36 o 
   4   1   8      152.17      165.02      9.19 o 
   5   1   8      944.88      960.74     16.40 o 
   6   1   8     1428.90     1458.91     20.41 o 
   7   1   8       17.38       28.87     10.87 o 
   8   1   8       37.33       43.68     11.64 o 
   9   1   8       92.90       90.22     19.06 o 
  10   1   8      178.13      170.91     18.70 o 
  11   1   8        2.86      -11.15     15.36 o 
 -12   2   8        0.18       13.95     10.61 o 
 -11   2   8       19.44       27.92      9.54 o 
 -10   2   8        7.44       11.93     10.07 o 
  -9   2   8        1.50        5.88      9.07 o 
  -8   2   8       57.84       61.73      9.61 o 
  -7   2   8      112.80       93.31      8.94 o 
  -6   2   8     1148.40     1196.32     22.57 o 
  -5   2   8     1367.69     1383.16     15.20 o 
  -4   2   8       11.88       14.12      5.81 o 
  -3   2   8      116.59      173.37     11.34 o 
  -2   2   8        0.88        1.13     21.00 o 
  -1   2   8     3179.38     3184.46     46.40 o 
   0   2   8      645.22      798.75     52.69 o 
   1   2   8     2237.78     2495.39     34.72 o 
   2   2   8        0.17        8.28      9.67 o 
   3   2   8      798.58      844.43     12.53 o 
   4   2   8       62.07       57.19      9.80 o 
   5   2   8      223.34      242.65     13.70 o 
   6   2   8       94.73      100.86     13.42 o 
   7   2   8     1029.80     1017.08     21.88 o 
   8   2   8        6.87       36.26     13.44 o 
   9   2   8      256.02      253.94     16.05 o 
  10   2   8       18.71       23.86     12.47 o 
  11   2   8       83.74      136.96     16.56 o 
 -12   3   8        5.08        3.29     15.63 o 
 -11   3   8      134.19      175.03     10.30 o 
 -10   3   8       15.76       30.56      9.99 o 
  -9   3   8        3.07        6.04      9.17 o 
  -8   3   8       31.92       22.18      9.56 o 
  -7   3   8     1243.85     1111.34     14.98 o 
  -6   3   8      335.05      325.85     12.98 o 
  -5   3   8      263.08      248.89      7.08 o 
  -4   3   8       31.87       33.48      6.57 o 
  -3   3   8      954.54      928.67     10.11 o 
  -2   3   8        1.16        8.70      8.31 o 
  -1   3   8     2945.95     2870.06     63.80 o 
   0   3   8      232.38      235.81     25.79 o 
   1   3   8      202.63      241.34     20.70 o 
   2   3   8       25.13       33.82      5.88 o 
   3   3   8       64.47       58.24      6.28 o 
   4   3   8      164.23      142.61      7.24 o 
   5   3   8      251.90      257.08     16.44 o 
   6   3   8       11.87       23.00     12.39 o 
   7   3   8      369.14      303.73     21.31 o 
   8   3   8       19.10       34.21     13.92 o 
   9   3   8      503.66      505.16     18.46 o 
  10   3   8        9.04        6.30     12.32 o 
  11   3   8        1.17        1.70     20.72 o 
 -12   4   8       11.51       15.22     13.92 o 
 -11   4   8        4.90        3.43      8.89 o 
 -10   4   8        6.07       15.87      9.81 o 
  -9   4   8      113.15      142.26     15.07 o 
  -8   4   8      673.76      682.45     14.41 o 
  -7   4   8        2.25        2.07      7.73 o 
  -6   4   8      772.27      732.48     14.93 o 
  -5   4   8      771.37      754.37      9.12 o 
  -4   4   8      225.95      212.87      7.79 o 
  -3   4   8      196.98      236.48      6.91 o 
  -2   4   8       23.89       14.59      5.47 o 
  -1   4   8      531.47      663.19     10.71 o 
   0   4   8        2.69       11.12      5.78 o 
   1   4   8     6728.37     7048.74     37.47 o 
   2   4   8      119.64      120.96      6.85 o 
   3   4   8     1223.59     1281.69     11.12 o 
   4   4   8       40.47       47.11      6.05 o 
   5   4   8      616.71      677.76     20.75 o 
   6   4   8      398.79      382.03     21.21 o 
   7   4   8      533.93      555.73     23.67 o 
   8   4   8       48.70       48.98     17.27 o 
   9   4   8      737.93      695.56     30.62 o 
  10   4   8       10.27       16.51     12.28 o 
  11   4   8       62.63       28.94     18.89 o 
 -11   5   8        1.65        0.06      9.65 o 
 -10   5   8        0.26        7.10      9.90 o 
  -9   5   8       17.77       32.67     10.82 o 
  -8   5   8        5.94       30.07      9.46 o 
  -7   5   8        7.81        5.26      6.37 o 
  -6   5   8      183.36      150.27      6.83 o 
  -5   5   8       75.77       78.65      7.14 o 
  -4   5   8      642.59      642.23     13.14 o 
  -3   5   8      683.65      741.04      9.60 o 
  -2   5   8       66.12       72.50      6.01 o 
  -1   5   8      261.90      287.91      7.46 o 
   0   5   8     1882.41     2105.37     13.51 o 
   1   5   8      333.64      361.78      6.91 o 
   2   5   8      586.44      503.50      9.08 o 
   3   5   8      107.66      110.23      6.65 o 
   4   5   8      408.66      355.40      8.93 o 
   5   5   8        9.58       13.53      6.31 o 
   6   5   8     1208.28     1202.87     27.89 o 
   7   5   8      849.05      777.08     25.42 o 
   8   5   8        0.52       19.09     16.17 o 
   9   5   8        1.35       -5.39     12.78 o 
  10   5   8      121.99      133.70     16.22 o 
 -11   6   8        0.33        9.60      9.91 o 
 -10   6   8      172.47      194.40     13.68 o 
  -9   6   8      107.78      169.64     11.84 o 
  -8   6   8        1.46       10.70     11.01 o 
  -7   6   8       24.59       27.46      7.38 o 
  -6   6   8      419.28      434.30      9.03 o 
  -5   6   8      127.97      130.20      8.41 o 
  -4   6   8        0.98        5.32      9.12 o 
  -3   6   8       17.85       16.42      6.39 o 
  -2   6   8      171.83      162.00      7.08 o 
  -1   6   8        1.79       11.97      6.32 o 
   0   6   8       89.89      108.72      6.66 o 
   1   6   8      391.27      399.58      7.66 o 
   2   6   8      135.69      127.94      7.73 o 
   3   6   8      522.41      527.77     12.17 o 
   4   6   8     2293.41     2350.71     33.82 o 
   5   6   8      304.22      296.47      8.26 o 
   6   6   8      204.71      212.32     13.43 o 
   7   6   8       52.06       47.53     16.90 o 
   8   6   8      131.43      148.29     27.33 o 
   9   6   8       16.08        6.34     15.53 o 
  10   6   8       65.55       62.30     17.66 o 
 -10   7   8        5.27       11.51      8.90 o 
  -9   7   8       54.07       61.23     11.67 o 
  -8   7   8      226.49      216.11     18.85 o 
  -7   7   8      158.92      150.40     11.63 o 
  -6   7   8      206.53      191.20     10.82 o 
  -5   7   8      285.77      296.39     11.59 o 
  -4   7   8      313.85      305.65     11.32 o 
  -3   7   8        4.54        6.98      6.39 o 
  -2   7   8      424.73      455.69      8.46 o 
  -1   7   8       52.61       43.41      5.96 o 
   0   7   8        0.73        1.71      5.48 o 
   1   7   8       62.00       65.98      6.58 o 
   2   7   8      349.55      306.17      9.93 o 
   3   7   8      230.78      212.82      9.54 o 
   4   7   8      458.34      406.24      9.91 o 
   5   7   8      137.87      113.86      8.29 o 
   6   7   8      316.27      341.33     11.10 o 
   7   7   8        0.20       12.39     13.15 o 
   8   7   8      144.95      196.83     26.74 o 
   9   7   8      121.70      106.44     16.56 o 
  10   7   8      157.09      123.18     20.76 o 
 -10   8   8       39.67       42.18     10.98 o 
  -9   8   8       18.20        9.72     21.92 o 
  -8   8   8       10.69       26.06     25.06 o 
  -7   8   8      118.64      130.19     10.24 o 
  -6   8   8      829.98      811.33     15.43 o 
  -5   8   8       51.28       49.29      9.77 o 
  -4   8   8        0.43        4.86      8.73 o 
  -3   8   8       54.48       47.55      6.11 o 
  -2   8   8      257.41      240.49      7.25 o 
  -1   8   8     1242.03     1275.73     11.43 o 
   0   8   8        2.33       11.76      5.88 o 
   1   8   8     5290.09     5240.59     40.53 o 
   2   8   8        0.13        1.16      8.33 o 
   3   8   8      255.97      225.62     10.01 o 
   4   8   8      184.34      203.15      8.93 o 
   5   8   8      534.31      521.81     11.27 o 
   6   8   8      189.58      175.58      8.98 o 
   7   8   8       17.53       26.69     16.20 o 
   8   8   8      118.51      113.54     21.01 o 
   9   8   8      150.34      124.82     21.88 o 
 -10   9   8       38.68       19.29     18.04 o 
  -9   9   8       70.06      102.84     13.08 o 
  -8   9   8        2.96        5.40      9.58 o 
  -7   9   8      707.75      728.84     14.28 o 
  -6   9   8        8.52       19.04      9.36 o 
  -5   9   8      492.25      478.20     13.45 o 
  -4   9   8      299.03      309.38     10.90 o 
  -3   9   8      191.65      187.12      8.43 o 
  -2   9   8       22.94       20.40      6.21 o 
  -1   9   8      171.53      196.76      7.23 o 
   0   9   8        1.70        3.39      5.99 o 
   1   9   8      226.80      233.75      9.47 o 
   2   9   8      348.02      268.26     10.46 o 
   3   9   8       55.27       40.07      8.77 o 
   4   9   8      223.39      213.12      9.45 o 
   5   9   8      368.23      345.20     10.16 o 
   6   9   8       88.39       68.64      8.12 o 
   7   9   8      166.66      172.55     17.70 o 
   8   9   8       21.37       12.61     14.48 o 
   9   9   8        8.36       15.38     19.26 o 
  -9  10   8       27.74       20.11     15.81 o 
  -8  10   8       88.08      108.36      9.88 o 
  -7  10   8       51.53       56.17      8.22 o 
  -6  10   8        5.06       16.25      9.38 o 
  -5  10   8        0.26        7.65      8.34 o 
  -4  10   8       18.41       16.18      8.89 o 
  -3  10   8       19.76       18.55      6.28 o 
  -2  10   8        2.01        1.30      6.28 o 
  -1  10   8      773.97      749.05     10.03 o 
   0  10   8        1.38        7.90      6.17 o 
   1  10   8      370.41      378.35     10.05 o 
   2  10   8        3.99        6.78      8.95 o 
   3  10   8       24.09       21.18      7.90 o 
   4  10   8      290.10      288.13      9.88 o 
   5  10   8      319.07      281.34      9.76 o 
   6  10   8        9.70       18.63      7.59 o 
   7  10   8      106.98       95.37     16.80 o 
   8  10   8       39.08       46.48     13.30 o 
   9  10   8       55.48       65.95     17.18 o 
  -9  11   8        0.13       17.48     17.80 o 
  -8  11   8       32.29       38.52      7.49 o 
  -7  11   8      274.57      289.65      9.23 o 
  -6  11   8        7.03       13.04      7.95 o 
  -5  11   8       12.95        8.37      7.28 o 
  -4  11   8        0.90       -0.23      7.74 o 
  -3  11   8        0.64       -2.52      8.04 o 
  -2  11   8      122.97      114.95      7.18 o 
  -1  11   8        0.09        8.28      6.30 o 
   0  11   8      186.72      185.17      7.54 o 
   1  11   8      234.90      245.18      8.21 o 
   2  11   8      396.05      358.97     11.27 o 
   3  11   8       29.08       32.16      8.36 o 
   4  11   8       22.61       24.56      7.85 o 
   5  11   8        0.01        3.82      7.67 o 
   6  11   8      287.97      282.42      9.24 o 
   7  11   8        1.36       -4.80     13.63 o 
   8  11   8        4.00        5.54     17.27 o 
  -8  12   8      237.74      287.54     24.48 o 
  -7  12   8        0.00       -1.82      7.76 o 
  -6  12   8      373.05      393.60     10.51 o 
  -5  12   8       23.07       25.08      7.74 o 
  -4  12   8       64.47       74.21      8.34 o 
  -3  12   8      403.00      371.76     10.50 o 
  -2  12   8      261.82      246.33      7.67 o 
  -1  12   8        0.37        3.13      6.17 o 
   0  12   8       32.70       31.58      6.57 o 
   1  12   8       29.23       19.35      8.88 o 
   2  12   8       60.44       43.89      8.27 o 
   3  12   8        7.86        8.54      8.78 o 
   4  12   8       57.63       41.52      8.53 o 
   5  12   8       10.30       11.79      7.34 o 
   6  12   8        9.29       15.02      7.70 o 
   7  12   8        0.52        2.39     12.09 o 
   8  12   8      107.58       82.23     15.48 o 
  -8  13   8        6.03       35.31     14.85 o 
  -7  13   8      123.80      133.96     14.19 o 
  -6  13   8      197.78      201.48      8.43 o 
  -5  13   8       96.80      113.70      8.40 o 
  -4  13   8        3.06        8.37      7.94 o 
  -3  13   8      253.20      275.32      9.40 o 
  -2  13   8        6.38        2.98      6.09 o 
  -1  13   8        1.63       17.79      6.36 o 
   0  13   8      135.61      134.70      7.08 o 
   1  13   8      423.19      369.27      9.84 o 
   2  13   8       78.51       84.83      8.64 o 
   3  13   8       79.63       67.10      8.75 o 
   4  13   8       21.38       11.12      7.67 o 
   5  13   8       87.10       89.09      8.12 o 
   6  13   8      192.89      187.73      8.93 o 
   7  13   8        0.78       -0.46     14.91 o 
  -7  14   8       31.63       32.09     14.37 o 
  -6  14   8      108.87      122.43      8.14 o 
  -5  14   8        0.02       -1.98      6.89 o 
  -4  14   8       14.59       12.63      7.22 o 
  -3  14   8       34.25       32.17      8.05 o 
  -2  14   8      169.69      176.23      8.75 o 
  -1  14   8       55.32       56.26      5.94 o 
   0  14   8        0.89       -0.50      5.73 o 
   1  14   8      298.25      285.36      8.91 o 
   2  14   8       14.90       19.84      7.09 o 
   3  14   8      255.55      296.47      9.40 o 
   4  14   8       21.57       20.38      7.30 o 
   5  14   8       98.03      105.20      7.54 o 
   6  14   8        0.26        8.25     14.73 o 
  -5  15   8      132.36      125.58     11.46 o 
  -4  15   8        0.22       -3.76      7.21 o 
  -3  15   8      337.14      353.10      9.84 o 
  -2  15   8        9.04       16.70      7.66 o 
  -1  15   8       10.06       17.50      5.47 o 
   0  15   8       43.69       51.02      7.20 o 
   1  15   8      206.51      224.53      8.34 o 
   2  15   8        1.11       -0.58      7.06 o 
   3  15   8        0.66        2.46      6.95 o 
   4  15   8       19.50       22.55      6.55 o 
   5  15   8       51.74       41.21     16.52 o 
  -4  16   8        6.34        5.15     16.65 o 
  -3  16   8        0.63       -8.77     14.47 o 
  -2  16   8        8.02       10.85     11.12 o 
  -1  16   8       97.20      102.33     12.96 o 
   0  16   8       12.89       18.78      9.38 o 
   1  16   8      109.36      111.12     10.18 o 
   2  16   8        9.52        9.62     10.51 o 
   3  16   8       24.81       35.10     15.16 o 
   0  17   8       98.94      123.26     13.75 o 
 -11   0   9       10.25       16.24     12.33 o 
  -9   0   9        2.11       -7.24     11.57 o 
  -7   0   9       32.09       38.51     11.78 o 
  -5   0   9       21.61       21.64      7.58 o 
  -3   0   9     2772.80     2813.29     20.08 o 
  -1   0   9     5965.62     6788.75     33.18 o 
   1   0   9     1040.57     1118.40     13.67 o 
   3   0   9     3272.22     3338.33     46.72 o 
   5   0   9      305.76      282.90     18.29 o 
   7   0   9     1127.84     1044.53     27.35 o 
   9   0   9      398.24      439.50     32.04 o 
  11   0   9       68.80       85.21     20.21 o 
 -12   1   9       35.05       37.98     14.46 o 
 -11   1   9      214.59      244.59     10.58 o 
 -10   1   9        0.16        3.08      9.93 o 
  -9   1   9       12.59       25.55      8.45 o 
  -8   1   9      168.36      156.24      9.61 o 
  -7   1   9     1417.32     1274.35     17.46 o 
  -6   1   9      246.93      226.60      8.72 o 
  -5   1   9      676.77      682.04      8.98 o 
  -4   1   9      113.31       81.88      7.16 o 
  -3   1   9      295.47      236.58      7.32 o 
  -2   1   9     3028.05     3026.42     17.74 o 
  -1   1   9      366.81      473.33      8.32 o 
   0   1   9        1.93        5.30      5.47 o 
   1   1   9     3736.77     3856.18     25.10 o 
   2   1   9       24.19       27.72      4.76 o 
   3   1   9      230.68      206.44      6.99 o 
   4   1   9      339.55      335.62     11.70 o 
   5   1   9       14.00       19.74     10.69 o 
   6   1   9      350.80      369.55     14.11 o 
   7   1   9      221.96      186.10     12.97 o 
   8   1   9        3.64       36.27     11.36 o 
   9   1   9      149.68      102.80     14.35 o 
  10   1   9        8.27       18.01     16.13 o 
  11   1   9       46.57       36.42     14.87 o 
 -12   2   9       79.76      111.00     15.81 o 
 -11   2   9       12.69       16.32      8.89 o 
 -10   2   9       15.77       19.40     10.21 o 
  -9   2   9       50.67       71.20      8.97 o 
  -8   2   9      510.20      474.05     19.70 o 
  -7   2   9        2.88        3.30      8.43 o 
  -6   2   9      691.44      606.41     16.21 o 
  -5   2   9        9.60       11.50      5.57 o 
  -4   2   9      274.83      353.28      7.28 o 
  -3   2   9       21.85       20.51      7.34 o 
  -2   2   9     2184.98     2321.86     15.54 o 
  -1   2   9     4242.39     4684.68     20.09 o 
   0   2   9      256.56      278.01      6.66 o 
   1   2   9        1.69        9.64      4.88 o 
   2   2   9       26.38       14.64      4.67 o 
   3   2   9      463.00      438.62      7.82 o 
   4   2   9      705.04      771.31     10.04 o 
   5   2   9      180.18      171.74     12.28 o 
   6   2   9       92.45      128.39     12.01 o 
   7   2   9      371.62      338.44     14.63 o 
   8   2   9      253.26      252.25     16.86 o 
   9   2   9        7.02       17.04     12.66 o 
  10   2   9      325.97      335.04     17.39 o 
  11   2   9       35.63       13.70     19.21 o 
 -11   3   9        6.54       11.44      8.57 o 
 -10   3   9        0.36       -1.21      9.69 o 
  -9   3   9       28.76       61.47     10.13 o 
  -8   3   9      467.49      388.23     12.24 o 
  -7   3   9      130.40      145.31      9.41 o 
  -6   3   9      420.78      392.96      8.50 o 
  -5   3   9        7.25        3.23      6.31 o 
  -4   3   9       22.04       16.62      5.45 o 
  -3   3   9      122.41      109.72      7.05 o 
  -2   3   9     3757.89     3976.26     24.64 o 
  -1   3   9     1572.88     1597.94     12.64 o 
   0   3   9       45.04       58.50      5.58 o 
   1   3   9     1064.65     1034.11      8.96 o 
   2   3   9      355.65      354.21      6.41 o 
   3   3   9      257.09      260.82      7.34 o 
   4   3   9      316.36      330.37      7.89 o 
   5   3   9      133.29      126.74     11.50 o 
   6   3   9     1122.49     1056.57     22.54 o 
   7   3   9       52.17       57.61     14.46 o 
   8   3   9      104.65      113.10     14.56 o 
   9   3   9       48.07       65.84     14.09 o 
  10   3   9       62.76       62.24     12.65 o 
 -11   4   9        0.02        7.77      9.62 o 
 -10   4   9      123.83      128.92     10.54 o 
  -9   4   9       63.99       98.15      9.79 o 
  -8   4   9      365.43      377.05     12.22 o 
  -7   4   9        4.61        2.86      6.16 o 
  -6   4   9      430.11      414.62     10.64 o 
  -5   4   9       32.87       26.16      6.54 o 
  -4   4   9      621.44      592.54     10.32 o 
  -3   4   9      731.53      683.56     10.15 o 
  -2   4   9     1860.43     1874.93     13.20 o 
  -1   4   9      527.22      523.18      8.46 o 
   0   4   9       97.47      129.22      5.85 o 
   1   4   9       13.39       14.41      5.45 o 
   2   4   9      153.75      205.55      5.98 o 
   3   4   9       85.14      114.90      6.92 o 
   4   4   9       40.22       37.60      6.47 o 
   5   4   9      232.79      218.86     14.85 o 
   6   4   9       74.06      116.82     26.19 o 
   7   4   9        0.33        6.11     14.14 o 
   8   4   9      132.91      133.89     15.05 o 
   9   4   9        1.34        0.25     12.87 o 
  10   4   9       12.08       12.52     11.42 o 
 -11   5   9       12.78       19.99     11.80 o 
 -10   5   9       42.83       32.81      9.60 o 
  -9   5   9        0.73        1.71      9.94 o 
  -8   5   9      177.12      176.15     10.84 o 
  -7   5   9      100.33       91.46      6.83 o 
  -6   5   9       29.21       32.25      6.86 o 
  -5   5   9       18.63       15.10      6.81 o 
  -4   5   9       34.16       39.13      5.86 o 
  -3   5   9      222.90      208.95      7.00 o 
  -2   5   9      383.98      408.32      8.28 o 
  -1   5   9      679.38      619.45      9.71 o 
   0   5   9      305.57      347.42      7.69 o 
   1   5   9      761.13      799.11      8.95 o 
   2   5   9      219.58      230.58      6.30 o 
   3   5   9      141.60      145.75      7.18 o 
   4   5   9      161.10      146.59      7.23 o 
   5   5   9      443.85      470.27     12.05 o 
   6   5   9      451.73      447.60     28.00 o 
   7   5   9      181.16      191.48     15.21 o 
   8   5   9      183.41      185.08     14.86 o 
   9   5   9      288.79      266.01     14.70 o 
  10   5   9      113.89      114.43     14.66 o 
 -10   6   9       70.03       91.53     11.10 o 
  -9   6   9       68.39       65.14     10.63 o 
  -8   6   9       53.37       46.94      9.29 o 
  -7   6   9      103.38      111.91      7.35 o 
  -6   6   9       44.45       41.39      6.68 o 
  -5   6   9      250.54      235.89      8.42 o 
  -4   6   9       17.64       17.70      7.19 o 
  -3   6   9      235.12      187.60      7.22 o 
  -2   6   9     1070.55     1055.74     11.11 o 
  -1   6   9     1243.58     1180.27     11.42 o 
   0   6   9        0.54        3.93      6.04 o 
   1   6   9     5010.07     4980.80     19.95 o 
   2   6   9      229.71      244.58      9.48 o 
   3   6   9      383.15      399.47      9.43 o 
   4   6   9      166.43      142.93      7.83 o 
   5   6   9       26.47       24.95      6.79 o 
   6   6   9       12.68       15.49     11.18 o 
   7   6   9      135.24      131.91     17.45 o 
   8   6   9        5.62       38.69     18.99 o 
   9   6   9      225.48      258.72     18.23 o 
  10   6   9        0.38        8.96     13.28 o 
 -10   7   9      107.27       84.23     13.11 o 
  -9   7   9       20.90       22.35     22.14 o 
  -8   7   9      313.42      314.94     30.08 o 
  -7   7   9      200.12      186.99     10.72 o 
  -6   7   9       41.09       41.25     10.28 o 
  -5   7   9       84.52       80.00     10.04 o 
  -4   7   9       99.56       84.55      9.96 o 
  -3   7   9       50.73       43.92      7.15 o 
  -2   7   9       90.85       94.63      6.52 o 
  -1   7   9      277.55      311.34      7.41 o 
   0   7   9       31.88       29.12      6.23 o 
   1   7   9     1964.26     2068.12     26.05 o 
   2   7   9     1690.94     1654.46     21.17 o 
   3   7   9      889.84      815.74     13.12 o 
   4   7   9      152.26      143.60      8.67 o 
   5   7   9       70.71       67.90      7.51 o 
   6   7   9     1649.69     1585.76     31.76 o 
   7   7   9     1010.78     1241.42     40.73 o 
   8   7   9       10.85       15.14     16.15 o 
   9   7   9       19.40       30.73     14.89 o 
 -10   8   9      179.92      141.21     13.65 o 
  -9   8   9        6.51       14.01     20.97 o 
  -8   8   9      111.50      133.54     27.33 o 
  -7   8   9      176.30      174.81     10.78 o 
  -6   8   9       75.73       59.51      9.82 o 
  -5   8   9      189.12      180.95     11.12 o 
  -4   8   9      264.76      264.16     11.39 o 
  -3   8   9        9.11       16.48      6.37 o 
  -2   8   9        2.15        3.78      6.09 o 
  -1   8   9      190.87      186.79      7.16 o 
   0   8   9      389.36      409.31      8.66 o 
   1   8   9      220.82      218.15      7.68 o 
   2   8   9       12.76       18.23      7.66 o 
   3   8   9      209.31      195.49      9.62 o 
   4   8   9      209.72      188.69      9.34 o 
   5   8   9       24.03       31.80      7.94 o 
   6   8   9        2.37        9.15      8.29 o 
   7   8   9        4.27       16.34     15.32 o 
   8   8   9       32.72       41.43     19.93 o 
   9   8   9       55.12       68.17     20.65 o 
  -9   9   9        3.73        3.89     11.12 o 
  -8   9   9      169.76      184.20     10.86 o 
  -7   9   9      176.24      168.08     10.32 o 
  -6   9   9       64.73       66.53      9.64 o 
  -5   9   9        3.14        9.10      9.19 o 
  -4   9   9      146.90      123.84      9.44 o 
  -3   9   9       24.85       29.77      6.83 o 
  -2   9   9      881.86      837.04     13.61 o 
  -1   9   9      794.14      791.09     10.29 o 
   0   9   9      856.09      865.88     10.45 o 
   1   9   9       16.27       32.78      6.62 o 
   2   9   9      824.77      794.45     15.07 o 
   3   9   9       73.21       70.53      8.72 o 
   4   9   9       75.09       73.98      8.20 o 
   5   9   9      473.06      461.42     11.03 o 
   6   9   9     1361.70     1327.98     20.56 o 
   7   9   9        1.20       19.23     14.33 o 
   8   9   9        1.42       14.17     20.11 o 
   9   9   9        1.96       -3.28     16.09 o 
  -9  10   9       40.02       34.57     12.27 o 
  -8  10   9      212.81      217.66      9.04 o 
  -7  10   9        1.26       -7.60      7.62 o 
  -6  10   9      240.85      245.99     11.40 o 
  -5  10   9       37.39       37.09      9.26 o 
  -4  10   9        1.33        7.51      8.46 o 
  -3  10   9      262.13      227.66      7.89 o 
  -2  10   9       92.78       91.84      6.95 o 
  -1  10   9      199.56      181.53      7.24 o 
   0  10   9      145.66      169.09      7.52 o 
   1  10   9      941.12      892.91     24.83 o 
   2  10   9        4.84       10.38      9.41 o 
   3  10   9      404.74      349.17     10.08 o 
   4  10   9      202.15      197.69      9.30 o 
   5  10   9       38.12       43.09      7.83 o 
   6  10   9       31.91       29.21      8.10 o 
   7  10   9        0.94       15.48     13.42 o 
   8  10   9       35.59       34.58     13.77 o 
  -9  11   9      127.23      185.26     18.03 o 
  -8  11   9       56.25       40.71     13.94 o 
  -7  11   9      262.70      261.45      8.77 o 
  -6  11   9        0.57       -0.01      7.75 o 
  -5  11   9       12.75        1.40      7.37 o 
  -4  11   9        0.02        7.05      7.78 o 
  -3  11   9       47.66       54.69      8.23 o 
  -2  11   9        0.88        2.53      6.32 o 
  -1  11   9      112.75      130.04      7.08 o 
   0  11   9        2.99        5.71      6.42 o 
   1  11   9      337.39      309.38      8.29 o 
   2  11   9       24.50       32.98      9.26 o 
   3  11   9       17.40       13.73      8.24 o 
   4  11   9       71.02       72.62      8.21 o 
   5  11   9      132.09      128.90      8.27 o 
   6  11   9      243.46      225.98      9.18 o 
   7  11   9       47.98       49.22     12.80 o 
   8  11   9        0.15        3.03     13.48 o 
  -8  12   9       15.32       19.89     11.39 o 
  -7  12   9       19.63       16.85      7.62 o 
  -6  12   9       36.14       38.70      7.76 o 
  -5  12   9       67.79       68.38      7.81 o 
  -4  12   9        1.64        6.20      7.76 o 
  -3  12   9       51.48       50.37      8.35 o 
  -2  12   9       15.12       23.59      6.30 o 
  -1  12   9      188.32      169.92      7.40 o 
   0  12   9       67.53       76.81      6.94 o 
   1  12   9       25.04       21.38      8.13 o 
   2  12   9      141.41      133.84      9.55 o 
   3  12   9      133.77      125.54      9.54 o 
   4  12   9        4.20       12.20      7.81 o 
   5  12   9       25.90       34.59      8.04 o 
   6  12   9        3.75        6.24      7.13 o 
   7  12   9      227.78      231.50     19.17 o 
  -7  13   9      475.26      507.11     15.99 o 
  -6  13   9       29.49       28.09      7.71 o 
  -5  13   9       49.17       50.35      7.45 o 
  -4  13   9        1.63        3.64      7.30 o 
  -3  13   9       24.44       21.49      7.71 o 
  -2  13   9      138.61      155.58      7.04 o 
  -1  13   9        1.67        6.72      6.21 o 
   0  13   9        2.00        2.59      6.11 o 
   1  13   9       60.90       61.95      7.80 o 
   2  13   9       69.26       62.89      8.20 o 
   3  13   9       25.23       34.98      8.30 o 
   4  13   9       82.11       82.11      8.11 o 
   5  13   9       28.64       24.96      7.13 o 
   6  13   9      228.30      183.79     19.43 o 
  -6  14   9       69.85       71.45     20.02 o 
  -5  14   9        1.84       -0.46      6.58 o 
  -4  14   9       58.82       58.48      7.54 o 
  -3  14   9        1.40        7.70      7.01 o 
  -2  14   9      380.41      407.91      9.38 o 
  -1  14   9      130.80      141.25      6.33 o 
   0  14   9        3.31        9.01      6.91 o 
   1  14   9       86.87       80.57      7.47 o 
   2  14   9        2.25       10.01      7.22 o 
   3  14   9        0.28       -2.55      7.12 o 
   4  14   9       77.65       61.34      6.92 o 
   5  14   9        1.45        5.62     17.27 o 
   6  14   9        9.33       -4.12     14.61 o 
  -5  15   9       51.87       48.32     16.43 o 
  -4  15   9       68.79       72.34     24.90 o 
  -3  15   9       45.42       64.60      7.26 o 
  -2  15   9      130.52      143.46      7.38 o 
  -1  15   9        0.17        2.79      6.52 o 
   0  15   9       15.50       15.10      6.58 o 
   1  15   9        2.89        5.23      6.57 o 
   2  15   9       72.66       68.86      7.14 o 
   3  15   9       15.90       16.08      6.86 o 
   4  15   9       25.13       20.97     10.41 o 
  -3  16   9        4.49       10.62     16.61 o 
  -2  16   9       76.32       94.64     13.13 o 
  -1  16   9       61.80       71.09     11.62 o 
   0  16   9       52.47       65.67      9.02 o 
   1  16   9       18.46       22.42      9.94 o 
   2  16   9       13.35       23.37      9.83 o 
 -10   0  10       26.73       26.34     13.99 o 
  -8   0  10       56.12       58.29     12.87 o 
  -6   0  10       28.07       47.08     13.09 o 
  -4   0  10      625.50      608.65     11.09 o 
  -2   0  10     5791.68     6173.79     55.20 o 
   0   0  10       78.88      106.59      9.13 o 
   2   0  10      183.38      208.55      9.24 o 
   4   0  10      463.19      507.47     21.00 o 
   6   0  10       23.94       12.95     16.76 o 
   8   0  10       12.68       -2.52     15.45 o 
  10   0  10      438.16      379.72     26.85 o 
 -11   1  10        3.57        6.23      7.92 o 
 -10   1  10        2.76        3.09      9.41 o 
  -9   1  10       34.27       28.98      8.53 o 
  -8   1  10      638.72      516.69     12.10 o 
  -7   1  10      518.07      476.35     12.84 o 
  -6   1  10      594.92      600.17      9.93 o 
  -5   1  10      233.34      234.94      7.39 o 
  -4   1  10       54.76       46.88      6.23 o 
  -3   1  10      576.98      605.50      7.80 o 
  -2   1  10      119.38      120.96      6.63 o 
  -1   1  10      619.61      638.57      8.41 o 
   0   1  10        1.97        7.90      5.62 o 
   1   1  10       58.28       62.14      5.56 o 
   2   1  10      148.30      171.21      6.01 o 
   3   1  10      133.61      120.02      6.23 o 
   4   1  10     1566.74     1575.62     21.46 o 
   5   1  10      176.69      183.14     13.12 o 
   6   1  10      547.81      580.19     16.37 o 
   7   1  10      242.21      232.66     14.26 o 
   8   1  10        3.39       16.76     11.58 o 
   9   1  10       37.70       50.09     13.30 o 
  10   1  10        0.16        0.12     15.35 o 
 -11   2  10        4.00        9.10      9.32 o 
 -10   2  10       44.49       34.75      9.93 o 
  -9   2  10       26.48       29.33      8.43 o 
  -8   2  10       10.32       16.40      8.34 o 
  -7   2  10      351.09      349.91     11.22 o 
  -6   2  10       44.97       41.47      6.75 o 
  -5   2  10      350.77      354.79     12.34 o 
  -4   2  10       52.29       36.60      5.87 o 
  -3   2  10        0.98        7.25      6.12 o 
  -2   2  10       49.34       55.84      6.60 o 
  -1   2  10     4592.59     4511.66     31.44 o 
   0   2  10      841.10     1044.21      9.83 o 
   1   2  10      814.66      853.32      8.45 o 
   2   2  10       12.88       20.50      5.17 o 
   3   2  10     1230.92     1142.89     11.81 o 
   4   2  10       80.11       69.54      7.01 o 
   5   2  10       27.74       30.00     11.67 o 
   6   2  10      114.10      142.32     12.72 o 
   7   2  10      314.20      328.79     14.69 o 
   8   2  10       66.39       70.37     15.05 o 
   9   2  10      153.91      159.59     14.20 o 
  10   2  10        4.49       -0.56     15.24 o 
 -11   3  10      130.16      130.54     10.39 o 
 -10   3  10        0.14        0.58      9.29 o 
  -9   3  10      148.35      161.22     11.79 o 
  -8   3  10       12.62        9.78      9.35 o 
  -7   3  10     1099.97     1025.37     15.25 o 
  -6   3  10       50.61       47.62      7.36 o 
  -5   3  10      289.50      272.92      7.33 o 
  -4   3  10      163.67      158.59      6.36 o 
  -3   3  10     2037.64     2087.25     22.03 o 
  -2   3  10        7.07       14.33      6.57 o 
  -1   3  10      709.99      735.11     10.82 o 
   0   3  10      173.28      180.88      6.75 o 
   1   3  10      184.05      202.86      6.36 o 
   2   3  10      193.29      176.17      7.17 o 
   3   3  10      117.35      109.35      6.70 o 
   4   3  10      705.66      741.91     11.47 o 
   5   3  10      195.15      172.68     12.39 o 
   6   3  10      178.14      178.40     13.45 o 
   7   3  10        4.74        1.62     14.19 o 
   8   3  10      134.84      115.13     15.15 o 
   9   3  10       39.92       53.10     12.85 o 
  10   3  10        3.01       -2.55     11.15 o 
 -11   4  10       33.60       31.23     15.61 o 
 -10   4  10       20.46       12.05      9.17 o 
  -9   4  10        0.11        4.11      8.63 o 
  -8   4  10       28.93       35.52      9.14 o 
  -7   4  10      187.94      195.65      8.49 o 
  -6   4  10        1.72        0.11      7.32 o 
  -5   4  10      433.07      432.62     11.67 o 
  -4   4  10       38.46       24.80      5.63 o 
  -3   4  10      507.33      476.93      8.27 o 
  -2   4  10       10.57       20.12      5.98 o 
  -1   4  10      277.60      277.05      7.91 o 
   0   4  10        7.44        3.62      5.91 o 
   1   4  10       22.92       36.20      5.82 o 
   2   4  10      111.86      121.31      5.84 o 
   3   4  10      767.07      776.13     10.18 o 
   4   4  10        7.59        5.72      6.39 o 
   5   4  10       13.59       33.57     11.36 o 
   6   4  10      305.09      296.79     17.21 o 
   7   4  10      174.72      214.46     15.92 o 
   8   4  10      149.78      162.88     20.60 o 
   9   4  10        0.83        0.33     12.76 o 
  10   4  10        1.11       13.69     16.71 o 
 -10   5  10       10.79       10.19      9.80 o 
  -9   5  10        6.75       13.09     17.73 o 
  -8   5  10       79.08       66.70     11.01 o 
  -7   5  10      680.69      702.87     10.59 o 
  -6   5  10       81.62       84.41      7.19 o 
  -5   5  10        1.02        0.94      6.71 o 
  -4   5  10      162.77      148.73      6.63 o 
  -3   5  10      600.09      628.91      9.66 o 
  -2   5  10      272.02      275.46      7.49 o 
  -1   5  10        5.47        3.79      6.10 o 
   0   5  10      265.81      269.71      8.13 o 
   1   5  10      320.44      335.45      7.48 o 
   2   5  10     2688.57     2703.79     31.79 o 
   3   5  10      354.59      342.53      9.11 o 
   4   5  10      715.72      739.69     14.91 o 
   5   5  10        7.53       -1.65      6.89 o 
   6   5  10     2299.70     2462.82     53.77 o 
   7   5  10       95.77       79.53     14.35 o 
   8   5  10        1.11       13.67     12.40 o 
   9   5  10        2.22        8.12     11.88 o 
  10   5  10       17.73       14.68     18.96 o 
 -10   6  10        0.84        3.30     11.60 o 
  -9   6  10       90.99      102.92     22.67 o 
  -8   6  10      364.34      417.78     13.54 o 
  -7   6  10       33.62       37.67      6.97 o 
  -6   6  10        0.69       -0.10      7.08 o 
  -5   6  10       66.01       62.31      8.03 o 
  -4   6  10      173.23      160.79      7.70 o 
  -3   6  10       99.74       99.09      6.81 o 
  -2   6  10      138.99      149.30      6.89 o 
  -1   6  10        7.67       15.08      5.84 o 
   0   6  10       45.03       45.75      6.79 o 
   1   6  10       76.73       61.30      6.33 o 
   2   6  10      261.64      262.44      8.73 o 
   3   6  10      228.72      212.13      8.92 o 
   4   6  10      331.42      334.09      9.16 o 
   5   6  10       71.06       65.70      7.40 o 
   6   6  10       84.25       80.08     13.66 o 
   7   6  10        0.86       12.10     12.90 o 
   8   6  10       67.20       72.23     17.14 o 
   9   6  10      103.16      111.89     15.42 o 
 -10   7  10        2.76       17.44     14.83 o 
  -9   7  10       64.49       44.64     18.20 o 
  -8   7  10       33.68       36.09     23.19 o 
  -7   7  10       26.66       33.09      9.43 o 
  -6   7  10       43.84       38.48      9.65 o 
  -5   7  10       55.40       51.55     10.10 o 
  -4   7  10        0.93        9.85      7.14 o 
  -3   7  10       85.60       77.26      7.34 o 
  -2   7  10      417.71      397.77      8.21 o 
  -1   7  10       60.45       70.88      6.48 o 
   0   7  10      492.66      492.28      9.63 o 
   1   7  10      893.10      896.17     13.13 o 
   2   7  10      749.72      749.62     13.13 o 
   3   7  10      236.78      213.20      9.89 o 
   4   7  10      267.37      279.49      9.52 o 
   5   7  10      854.45      862.87     12.78 o 
   6   7  10     2471.52     2519.06    134.83 o 
   7   7  10      104.51      119.02     17.99 o 
   8   7  10      242.36      310.49     19.28 o 
   9   7  10        6.19        8.83     17.22 o 
  -9   8  10        9.12       -2.09     19.06 o 
  -8   8  10       41.04      106.76     24.50 o 
  -7   8  10      104.34      104.55      9.81 o 
  -6   8  10        8.13       14.27      9.54 o 
  -5   8  10        3.49        7.51      9.44 o 
  -4   8  10      172.02      176.58     11.01 o 
  -3   8  10      215.97      197.35      8.09 o 
  -2   8  10       84.75      102.94      6.84 o 
  -1   8  10     1059.04     1009.14     11.71 o 
   0   8  10        0.44        2.14      7.44 o 
   1   8  10     2512.16     2433.35     18.52 o 
   2   8  10      634.82      560.11     12.90 o 
   3   8  10      235.44      214.98     10.25 o 
   4   8  10      412.84      368.96     10.46 o 
   5   8  10      134.36      141.47      8.50 o 
   6   8  10        3.40       13.63      8.06 o 
   7   8  10      165.37      183.54     25.04 o 
   8   8  10        8.72       18.60     20.28 o 
   9   8  10       18.48       28.80     17.13 o 
  -9   9  10       48.32       62.37     11.07 o 
  -8   9  10        2.55        2.09      9.97 o 
  -7   9  10      283.14      289.41     11.07 o 
  -6   9  10        6.02       11.17      9.07 o 
  -5   9  10      118.56      118.75     10.39 o 
  -4   9  10      172.05      151.78     11.11 o 
  -3   9  10      274.48      291.90      8.45 o 
  -2   9  10      287.20      282.97      8.03 o 
  -1   9  10        1.00       15.47      6.67 o 
   0   9  10      378.19      388.12      8.56 o 
   1   9  10      933.95      952.26     14.07 o 
   2   9  10      258.64      243.42     11.24 o 
   3   9  10      273.66      245.84     10.48 o 
   4   9  10        0.15        2.07      7.73 o 
   5   9  10       14.18       12.34      7.75 o 
   6   9  10       29.29       29.65      8.15 o 
   7   9  10       60.65       47.42     14.22 o 
   8   9  10       18.94       17.36     19.16 o 
  -9  10  10        0.01      -15.34     15.34 o 
  -8  10  10        3.23       27.16     11.38 o 
  -7  10  10       41.92       38.81      7.49 o 
  -6  10  10        0.24       -0.15      8.17 o 
  -5  10  10       19.55       23.95      9.58 o 
  -4  10  10       70.07       56.37      9.67 o 
  -3  10  10        8.15        8.20      6.63 o 
  -2  10  10       39.92       29.65      6.32 o 
  -1  10  10      353.04      301.04      8.08 o 
   0  10  10        0.82        1.12      6.64 o 
   1  10  10      163.37      139.82      8.14 o 
   2  10  10       34.85       35.35      9.76 o 
   3  10  10        8.50       -2.19      8.49 o 
   4  10  10        2.24        4.73      7.51 o 
   5  10  10      174.70      166.88      8.55 o 
   6  10  10        0.19       -2.92      7.53 o 
   7  10  10      196.12      200.55     14.98 o 
   8  10  10      123.22      140.62     18.52 o 
  -8  11  10       27.58       37.74     12.67 o 
  -7  11  10      223.64      234.86      9.65 o 
  -6  11  10      138.99      129.63      8.93 o 
  -5  11  10       94.10      113.49      9.23 o 
  -4  11  10      105.06      109.28      8.56 o 
  -3  11  10      159.09      146.72      8.67 o 
  -2  11  10      147.66      147.35      6.99 o 
  -1  11  10       30.88       29.53      6.56 o 
   0  11  10        0.84        3.56      6.35 o 
   1  11  10        0.30        3.84      7.86 o 
   2  11  10       38.70       41.10      9.42 o 
   3  11  10       12.32       10.96      8.34 o 
   4  11  10       79.52       80.26      8.76 o 
   5  11  10        1.52        3.77      7.29 o 
   6  11  10       96.59      113.99      7.83 o 
   7  11  10        4.83       10.64     11.65 o 
  -7  12  10        0.82        6.41     12.26 o 
  -6  12  10      125.24      110.28      7.93 o 
  -5  12  10       61.78       65.58      8.48 o 
  -4  12  10        5.32        7.94      6.92 o 
  -3  12  10        0.93        4.26      7.33 o 
  -2  12  10      798.02      793.84     10.14 o 
  -1  12  10      352.96      317.68      8.14 o 
   0  12  10       49.16       57.94      6.67 o 
   1  12  10       19.92       15.61      8.20 o 
   2  12  10        6.21        6.36      7.87 o 
   3  12  10        9.03       10.55      8.02 o 
   4  12  10        3.67        6.38      7.96 o 
   5  12  10       27.41       26.89      7.39 o 
   6  12  10        2.04       15.07     17.46 o 
   7  12  10       16.19        3.77     13.83 o 
  -7  13  10       81.62       80.84     15.41 o 
  -6  13  10       12.86       19.12     12.68 o 
  -5  13  10      102.93       97.45      8.82 o 
  -4  13  10       62.75       53.03      6.82 o 
  -3  13  10      139.26      150.59      8.63 o 
  -2  13  10       86.86       95.45      6.45 o 
  -1  13  10      142.15      147.16      6.83 o 
   0  13  10        5.29        3.26      5.90 o 
   1  13  10        3.16        4.43      7.09 o 
   2  13  10       32.75       50.49      7.85 o 
   3  13  10       20.71       15.48      7.27 o 
   4  13  10      118.10      108.20      8.38 o 
   5  13  10        5.28       11.69      7.44 o 
   6  13  10      103.14       80.55     15.55 o 
  -5  14  10      134.44      108.99     18.50 o 
  -4  14  10        1.47       10.46      6.96 o 
  -3  14  10       47.60       54.74      7.04 o 
  -2  14  10       23.90       23.88      6.68 o 
  -1  14  10      142.69      146.84      5.92 o 
   0  14  10       51.42       54.24      6.84 o 
   1  14  10      151.99      167.08      8.19 o 
   2  14  10       23.90       12.52      7.07 o 
   3  14  10      111.73      103.39      7.18 o 
   4  14  10        3.42        7.14      6.50 o 
   5  14  10       36.61       30.76     15.21 o 
  -4  15  10       13.53       23.59     16.60 o 
  -3  15  10       85.51       81.39     14.95 o 
  -2  15  10        1.79        4.43      9.03 o 
  -1  15  10       54.37       54.32      9.84 o 
   0  15  10       20.76       18.65      9.54 o 
   1  15  10       15.35       19.36      6.71 o 
   2  15  10        0.15        4.71     10.55 o 
   3  15  10       20.59       24.59     10.38 o 
   4  15  10        7.95       13.11     13.49 o 
   0  16  10        1.41        5.22     12.90 o 
   1  16  10       30.65       26.76     12.15 o 
 -11   0  11        0.00       -0.80     17.38 o 
  -9   0  11       62.54       59.19     12.09 o 
  -7   0  11       72.16       83.55     12.77 o 
  -5   0  11      204.08      190.70      9.42 o 
  -3   0  11      331.16      369.06     10.13 o 
  -1   0  11       45.68       40.51      9.70 o 
   1   0  11     2108.16     1992.46     18.55 o 
   3   0  11      110.66      119.67      9.34 o 
   5   0  11       12.76       21.04     16.69 o 
   7   0  11       13.95       11.99     15.97 o 
   9   0  11       62.65       79.96     26.57 o 
 -11   1  11       58.35       53.17     12.04 o 
 -10   1  11       46.11       34.81      9.13 o 
  -9   1  11      114.22      113.22      8.92 o 
  -8   1  11        7.79        9.77      8.65 o 
  -7   1  11      572.97      539.47     12.64 o 
  -6   1  11        6.43        4.75      6.84 o 
  -5   1  11     2520.51     2414.86     30.80 o 
  -4   1  11      253.69      220.76      6.69 o 
  -3   1  11      491.40      498.00      8.02 o 
  -2   1  11      635.08      650.38      8.83 o 
  -1   1  11      201.63      222.06      7.20 o 
   0   1  11      386.61      376.01      7.95 o 
   1   1  11        9.64       16.57      5.99 o 
   2   1  11        0.32        5.19      5.77 o 
   3   1  11       42.50       39.46      5.90 o 
   4   1  11       51.72       36.60     11.77 o 
   5   1  11        0.10        0.39     11.11 o 
   6   1  11      415.04      364.72     15.50 o 
   7   1  11      175.30      182.95     13.54 o 
   8   1  11       32.77       27.79     11.26 o 
   9   1  11        0.15       -0.99     12.08 o 
  10   1  11       26.58       21.08     13.98 o 
 -11   2  11       15.51       25.07     11.49 o 
 -10   2  11      104.77      120.05      9.80 o 
  -9   2  11        0.01       16.44      7.96 o 
  -8   2  11        0.52        9.37      8.51 o 
  -7   2  11        1.12        7.57      8.48 o 
  -6   2  11       86.76       95.32      8.07 o 
  -5   2  11       26.30       28.29      6.28 o 
  -4   2  11        0.92        0.54      5.86 o 
  -3   2  11      725.53      741.80      9.93 o 
  -2   2  11       41.07       42.20      6.05 o 
  -1   2  11        3.95       10.29      6.49 o 
   0   2  11      120.99      118.57      6.73 o 
   1   2  11     1102.54     1152.41     11.23 o 
   2   2  11        0.99        3.76      5.81 o 
   3   2  11       45.98       46.65      7.65 o 
   4   2  11      242.02      231.82      8.99 o 
   5   2  11      399.30      394.76     15.51 o 
   6   2  11        8.05       12.33     11.58 o 
   7   2  11       46.83       49.63     11.75 o 
   8   2  11       52.60       52.39     13.99 o 
   9   2  11        1.83        7.05     12.79 o 
  10   2  11       42.07       38.71     14.05 o 
 -11   3  11        3.49       -7.90     15.39 o 
 -10   3  11        3.90       10.01     10.21 o 
  -9   3  11      105.42      104.45      9.51 o 
  -8   3  11       13.28       15.78     10.87 o 
  -7   3  11        0.04        2.86      7.46 o 
  -6   3  11      844.38      819.11     14.16 o 
  -5   3  11       77.09       82.18      6.54 o 
  -4   3  11     1088.69      961.00     11.71 o 
  -3   3  11      854.01      839.32      9.44 o 
  -2   3  11      300.74      257.08      7.32 o 
  -1   3  11      386.55      415.04      9.43 o 
   0   3  11      271.43      254.91      7.95 o 
   1   3  11      504.64      505.50      9.49 o 
   2   3  11     2550.54     2536.89     23.73 o 
   3   3  11      301.63      301.81      8.66 o 
   4   3  11     1870.85     1889.06     17.65 o 
   5   3  11        6.79       12.51     11.87 o 
   6   3  11      830.95      794.73     17.82 o 
   7   3  11      150.22      149.79     14.78 o 
   8   3  11        2.29       -3.17     12.81 o 
   9   3  11      107.28      110.23     13.65 o 
  10   3  11        4.67       19.43     20.20 o 
 -10   4  11       83.00       88.26     15.16 o 
  -9   4  11       21.77       27.20      9.84 o 
  -8   4  11      465.04      497.45     14.56 o 
  -7   4  11      266.94      257.05      8.78 o 
  -6   4  11       67.17       63.60      8.40 o 
  -5   4  11      576.35      522.33     17.70 o 
  -4   4  11       34.81       35.80      5.90 o 
  -3   4  11      144.69      139.45      6.59 o 
  -2   4  11       51.85       37.42      6.10 o 
  -1   4  11      733.39      699.66      9.36 o 
   0   4  11      285.83      301.03      8.12 o 
   1   4  11      135.44      110.36      6.29 o 
   2   4  11     1038.34     1060.42     11.13 o 
   3   4  11        1.33        1.57      6.62 o 
   4   4  11       32.94       25.38      7.24 o 
   5   4  11      466.47      497.58     21.55 o 
   6   4  11      270.45      275.82     13.96 o 
   7   4  11        4.94        4.30     14.30 o 
   8   4  11      184.12      176.80     14.93 o 
   9   4  11        9.70        9.02     11.73 o 
 -10   5  11        7.94       -8.44     11.61 o 
  -9   5  11        0.40       -0.24     13.08 o 
  -8   5  11        6.53       10.43     11.91 o 
  -7   5  11      192.30      184.79      7.92 o 
  -6   5  11      110.51      109.93      7.55 o 
  -5   5  11       40.56       37.74      7.55 o 
  -4   5  11      260.09      264.09      7.92 o 
  -3   5  11      596.35      621.77     12.48 o 
  -2   5  11      765.07      740.16      9.74 o 
  -1   5  11        0.48       12.42      6.43 o 
   0   5  11       53.25       56.58      6.99 o 
   1   5  11     1640.33     1625.37     13.24 o 
   2   5  11      522.34      571.85      8.79 o 
   3   5  11       37.14       33.92      6.82 o 
   4   5  11      860.67      896.60     18.86 o 
   5   5  11      143.46      149.54      8.33 o 
   6   5  11      771.92      728.65     22.02 o 
   7   5  11       14.19        8.32     13.32 o 
   8   5  11       26.25       29.12     12.70 o 
   9   5  11       78.91       97.09     12.01 o 
  -9   6  11       13.52       24.99     11.77 o 
  -8   6  11       24.56       14.67     11.90 o 
  -7   6  11       80.08       76.00      7.31 o 
  -6   6  11        2.42        5.02      7.53 o 
  -5   6  11      152.11      160.65     10.98 o 
  -4   6  11       12.51        9.85      7.03 o 
  -3   6  11      138.20      126.31      7.54 o 
  -2   6  11       25.00       30.64      6.22 o 
  -1   6  11     1548.49     1412.94     13.24 o 
   0   6  11      241.66      255.62      8.13 o 
   1   6  11     1230.83     1187.59     11.94 o 
   2   6  11      195.51      212.95      7.69 o 
   3   6  11     1822.88     1641.59     18.95 o 
   4   6  11       49.18       57.51      8.00 o 
   5   6  11      347.06      374.96     10.41 o 
   6   6  11       60.65       59.41     13.81 o 
   7   6  11       62.17       62.05     13.14 o 
   8   6  11       16.55       28.75     15.87 o 
   9   6  11       12.22        9.15     12.78 o 
  -9   7  11       20.21       29.00     17.77 o 
  -8   7  11       92.05      110.44     23.11 o 
  -7   7  11      242.94      229.54     10.67 o 
  -6   7  11       75.92       68.34     10.19 o 
  -5   7  11       82.28       81.50      8.94 o 
  -4   7  11       73.75       67.09      7.66 o 
  -3   7  11      455.56      431.04     13.55 o 
  -2   7  11     1491.56     1357.14     12.97 o 
  -1   7  11        8.12       18.82      6.45 o 
   0   7  11       46.95       39.47      7.31 o 
   1   7  11      752.54      777.39     11.19 o 
   2   7  11      611.91      619.65     12.77 o 
   3   7  11       80.77       84.05      8.90 o 
   4   7  11      430.59      417.61     10.64 o 
   5   7  11      267.88      267.48     10.22 o 
   6   7  11      375.46      360.96     28.95 o 
   7   7  11       16.31       18.20     20.76 o 
   8   7  11      110.61      144.57     21.12 o 
   9   7  11       38.88       75.13     19.07 o 
  -9   8  11       22.07       16.30     10.71 o 
  -8   8  11      215.77      210.23     23.98 o 
  -7   8  11      124.53      134.56      9.70 o 
  -6   8  11        4.87        6.70      8.89 o 
  -5   8  11        7.94       15.07      9.10 o 
  -4   8  11       36.11       23.90      9.42 o 
  -3   8  11       79.68       78.80      8.10 o 
  -2   8  11      329.16      317.26      8.71 o 
  -1   8  11        0.67        2.98      6.81 o 
   0   8  11        4.21       13.36      7.00 o 
   1   8  11       31.58       40.55      7.30 o 
   2   8  11       28.74       28.54      8.84 o 
   3   8  11       77.87       87.03      8.96 o 
   4   8  11      974.76      981.15     14.75 o 
   5   8  11       54.06       57.89      8.77 o 
   6   8  11        8.61        7.66     14.07 o 
   7   8  11        7.96       17.52     21.26 o 
   8   8  11      219.09      259.19     22.41 o 
  -9   9  11       16.59       35.12     15.85 o 
  -8   9  11       26.72       31.20     11.41 o 
  -7   9  11        4.35       -1.74      8.56 o 
  -6   9  11      289.19      276.29     10.90 o 
  -5   9  11      190.58      203.33     10.84 o 
  -4   9  11      253.61      231.04     11.47 o 
  -3   9  11       12.14       16.66      7.17 o 
  -2   9  11      538.75      510.45     10.17 o 
  -1   9  11       25.24       26.75      6.66 o 
   0   9  11      101.35      108.84      7.16 o 
   1   9  11       62.80       70.43      7.44 o 
   2   9  11      120.91      105.33     10.22 o 
   3   9  11        3.85       -1.04      8.50 o 
   4   9  11      287.90      321.85      9.82 o 
   5   9  11       31.23       31.28      8.30 o 
   6   9  11      717.63      713.89     12.90 o 
   7   9  11        0.22       13.26     19.00 o 
   8   9  11       58.60       39.75     18.76 o 
  -8  10  11       58.26       66.57     13.07 o 
  -7  10  11       45.11       48.44      7.21 o 
  -6  10  11        4.24        9.80      8.00 o 
  -5  10  11       94.61       95.67      9.87 o 
  -4  10  11      162.85      173.62     10.93 o 
  -3  10  11        0.34       -6.93      6.97 o 
  -2  10  11        5.64        8.83      6.21 o 
  -1  10  11      219.06      203.86      7.80 o 
   0  10  11      139.63      116.10      7.20 o 
   1  10  11      134.10      153.36      7.79 o 
   2  10  11       15.48        9.13      9.42 o 
   3  10  11       10.34       16.50      8.07 o 
   4  10  11       24.28       28.98      7.71 o 
   5  10  11        4.05        3.12      7.84 o 
   6  10  11       28.45       33.15      7.27 o 
   7  10  11       10.85       -2.66     18.31 o 
  -8  11  11       16.89       20.19     15.05 o 
  -7  11  11      264.38      306.13     12.61 o 
  -6  11  11        3.58       10.21      7.58 o 
  -5  11  11      270.67      304.55     10.17 o 
  -4  11  11        1.17        1.57      8.31 o 
  -3  11  11      125.86      137.78      6.96 o 
  -2  11  11        6.37        4.22      6.30 o 
  -1  11  11      453.95      460.55      8.87 o 
   0  11  11        7.82       12.55      6.36 o 
   1  11  11       15.31       20.49      8.44 o 
   2  11  11      401.39      358.84     12.24 o 
   3  11  11      114.07       98.97      8.87 o 
   4  11  11      110.71      108.05      8.72 o 
   5  11  11        4.66       10.96      7.50 o 
   6  11  11       99.58       88.88     12.87 o 
  -7  12  11       19.09       29.02     11.61 o 
  -6  12  11      156.49      156.67      8.45 o 
  -5  12  11       21.94       18.00      7.62 o 
  -4  12  11        3.05       -0.43      7.69 o 
  -3  12  11       71.42       65.98      7.79 o 
  -2  12  11      103.02      101.54      6.66 o 
  -1  12  11       89.67       83.78      6.60 o 
   0  12  11        1.19        8.33      5.94 o 
   1  12  11      241.15      215.58     10.05 o 
   2  12  11       76.09       69.95      8.03 o 
   3  12  11       55.29       43.63      7.57 o 
   4  12  11        6.54        6.11      7.39 o 
   5  12  11        1.46        7.49      7.50 o 
   6  12  11       19.73       23.10     15.03 o 
  -6  13  11       79.40       58.01     17.77 o 
  -5  13  11      257.00      292.89      9.96 o 
  -4  13  11      207.61      224.46      9.49 o 
  -3  13  11        5.66       14.43      6.99 o 
  -2  13  11       10.76        6.12      5.88 o 
  -1  13  11       53.79       45.76      5.98 o 
   0  13  11      423.98      455.18      9.25 o 
   1  13  11        0.66        0.02      7.08 o 
   2  13  11       11.38       17.75      6.86 o 
   3  13  11       12.04       10.05      6.97 o 
   4  13  11       64.56       60.41      6.75 o 
   5  13  11        4.75       13.40     15.86 o 
  -5  14  11       14.68       -4.86     15.23 o 
  -4  14  11       29.01       30.06     18.25 o 
  -3  14  11        0.05        3.16      6.20 o 
  -2  14  11      112.88      122.35      7.23 o 
  -1  14  11        1.97        6.18      5.85 o 
   0  14  11       16.30       20.75      6.16 o 
   1  14  11       60.54       56.79      6.75 o 
   2  14  11        0.99        5.03      6.17 o 
   3  14  11        0.24        4.26      6.49 o 
   4  14  11        0.17       -4.09     15.76 o 
  -2  15  11       53.39       59.73     16.58 o 
  -1  15  11       18.96       12.50      8.19 o 
   0  15  11      198.50      232.98     12.25 o 
   1  15  11        8.37       11.26     10.14 o 
   2  15  11       18.33       19.08     10.03 o 
 -10   0  12      238.76      264.59     14.02 o 
  -8   0  12       51.22       59.13     12.46 o 
  -6   0  12       90.35       99.82     10.48 o 
  -4   0  12       59.78       61.50     10.86 o 
  -2   0  12      278.43      271.95     11.94 o 
   0   0  12     2598.78     2636.57     24.20 o 
   2   0  12        4.33        4.54      8.40 o 
   4   0  12      550.87      471.61     22.33 o 
   6   0  12      202.05      185.60     18.92 o 
   8   0  12       42.31       45.73     15.87 o 
 -10   1  12      122.17      122.54     11.30 o 
  -9   1  12        0.20       -1.81      7.76 o 
  -8   1  12       55.46       52.10      8.44 o 
  -7   1  12        0.40       -2.15      9.53 o 
  -6   1  12        1.11        3.52      7.10 o 
  -5   1  12     1410.74     1362.74     15.20 o 
  -4   1  12     2665.62     2591.76     19.15 o 
  -3   1  12       72.66       78.15      8.09 o 
  -2   1  12      121.03      127.13      6.64 o 
  -1   1  12      693.45      629.31      9.75 o 
   0   1  12     1815.69     1856.98     14.80 o 
   1   1  12       58.06       49.01      6.82 o 
   2   1  12     1463.13     1535.16     13.99 o 
   3   1  12       72.35       80.24      6.50 o 
   4   1  12      455.38      436.27     15.88 o 
   5   1  12      195.72      210.20     13.46 o 
   6   1  12     2086.29     2136.05     25.96 o 
   7   1  12      652.43      690.11     17.11 o 
   8   1  12        1.06        2.01     10.48 o 
   9   1  12       20.10       30.94     13.12 o 
 -10   2  12       85.95       78.61     10.17 o 
  -9   2  12      147.76      149.35      9.97 o 
  -8   2  12        6.57        8.73      8.99 o 
  -7   2  12      678.93      648.54     16.54 o 
  -6   2  12      111.64      114.95      8.26 o 
  -5   2  12      320.86      312.50      8.95 o 
  -4   2  12        1.76        0.89      6.06 o 
  -3   2  12        0.67       -0.77      6.61 o 
  -2   2  12      908.75      873.34     12.06 o 
  -1   2  12      167.36      153.92      6.94 o 
   0   2  12      145.81      148.31      7.14 o 
   1   2  12     1599.84     1558.37     16.44 o 
   2   2  12      187.68      212.74      7.33 o 
   3   2  12        9.22        6.64      6.12 o 
   4   2  12      333.86      274.75     11.74 o 
   5   2  12      160.95      163.70     13.78 o 
   6   2  12      215.76      203.42     13.63 o 
   7   2  12        3.02        6.48     11.25 o 
   8   2  12       20.72       24.44     13.55 o 
   9   2  12        6.18       11.43     10.93 o 
 -10   3  12       17.26       35.83     11.59 o 
  -9   3  12      153.91      166.25     10.80 o 
  -8   3  12       73.78       69.66      9.60 o 
  -7   3  12      116.73      113.45      7.83 o 
  -6   3  12      428.30      419.22     10.08 o 
  -5   3  12     1199.03     1139.49     14.21 o 
  -4   3  12      169.84      160.00      7.28 o 
  -3   3  12       21.57       26.46      6.63 o 
  -2   3  12       89.46       79.26      6.54 o 
  -1   3  12      219.47      181.86      7.48 o 
   0   3  12        2.28        4.32      7.52 o 
   1   3  12        2.72        7.09      7.89 o 
   2   3  12      314.36      323.37      9.53 o 
   3   3  12       25.72       19.58      7.96 o 
   4   3  12        0.42        1.57      7.88 o 
   5   3  12        3.92        9.65     11.91 o 
   6   3  12        0.84       14.05     12.00 o 
   7   3  12      676.52      707.92     21.63 o 
   8   3  12       53.65       67.85     13.18 o 
   9   3  12      162.09      147.70     12.68 o 
 -10   4  12       16.28       17.82     16.05 o 
  -9   4  12       91.48       84.06     10.79 o 
  -8   4  12        0.16        7.54      9.84 o 
  -7   4  12        9.99        9.03      7.10 o 
  -6   4  12       72.59       67.37      8.36 o 
  -5   4  12      113.19      108.16      7.37 o 
  -4   4  12        9.55       14.22      6.16 o 
  -3   4  12       17.32       15.40      6.35 o 
  -2   4  12      747.47      678.20     10.07 o 
  -1   4  12      266.96      259.09      7.94 o 
   0   4  12      102.75      104.95      6.45 o 
   1   4  12      899.43      883.54     10.94 o 
   2   4  12      819.13      823.19     11.80 o 
   3   4  12      202.95      208.53      8.91 o 
   4   4  12       87.00       84.38      7.99 o 
   5   4  12       78.04       66.45     12.21 o 
   6   4  12       61.10       54.43     11.33 o 
   7   4  12       23.51       23.87     13.68 o 
   8   4  12       20.29       36.74     13.13 o 
   9   4  12        1.78       22.69     10.84 o 
  -9   5  12       86.66       77.56     12.47 o 
  -8   5  12        6.55       10.26     13.43 o 
  -7   5  12      137.30      136.88      8.16 o 
  -6   5  12      234.71      230.14      8.60 o 
  -5   5  12      236.05      245.19      8.81 o 
  -4   5  12      443.44      404.34      8.68 o 
  -3   5  12       19.98       21.46      6.34 o 
  -2   5  12      199.85      190.99      7.58 o 
  -1   5  12      111.38      104.99      7.40 o 
   0   5  12      274.16      281.15      8.26 o 
   1   5  12      116.26      102.98      7.05 o 
   2   5  12        4.44        8.89      5.86 o 
   3   5  12       20.17       19.72      7.34 o 
   4   5  12      791.40      841.62     13.61 o 
   5   5  12      311.69      281.76      9.81 o 
   6   5  12      136.63      162.29     14.60 o 
   7   5  12       43.72       50.19     13.64 o 
   8   5  12      136.74      162.34     13.39 o 
   9   5  12       68.21       80.11     17.87 o 
  -9   6  12        1.23       12.53     15.23 o 
  -8   6  12       50.15       97.43     17.22 o 
  -7   6  12       19.96       26.84      7.20 o 
  -6   6  12      136.01      140.72      8.22 o 
  -5   6  12       32.26       29.10      8.76 o 
  -4   6  12       80.04       67.53      7.98 o 
  -3   6  12      127.07      118.32      7.81 o 
  -2   6  12     1165.59     1082.92     12.23 o 
  -1   6  12      661.94      614.70     10.52 o 
   0   6  12        9.21        8.47      6.90 o 
   1   6  12      186.62      196.16      7.75 o 
   2   6  12       56.00       56.51      6.78 o 
   3   6  12       17.76       24.67      8.30 o 
   4   6  12      410.77      413.11     11.31 o 
   5   6  12      100.38      104.82      9.68 o 
   6   6  12       10.80        5.25     16.27 o 
   7   6  12        0.74        8.27     15.24 o 
   8   6  12      218.66      221.67     16.34 o 
  -9   7  12       15.18       20.00     15.88 o 
  -8   7  12        0.55       -5.64     17.58 o 
  -7   7  12      187.92      165.77      9.87 o 
  -6   7  12      257.83      244.24      9.78 o 
  -5   7  12       15.18       19.66      8.35 o 
  -4   7  12      856.55      813.28     14.17 o 
  -3   7  12      196.29      186.27      8.73 o 
  -2   7  12      360.87      322.69      8.52 o 
  -1   7  12      171.43      161.10      7.86 o 
   0   7  12        8.00        8.87      6.68 o 
   1   7  12      248.64      240.31      8.49 o 
   2   7  12       16.40       12.71      8.57 o 
   3   7  12        0.02       -2.35      8.50 o 
   4   7  12      649.20      627.53     11.66 o 
   5   7  12      113.65      109.44      8.94 o 
   6   7  12      285.43      253.34     26.02 o 
   7   7  12        1.63        2.16     21.55 o 
   8   7  12      139.07      127.01     21.14 o 
  -9   8  12        3.39       -6.77     15.50 o 
  -8   8  12       24.44       32.24     17.98 o 
  -7   8  12        0.74       -1.43      8.35 o 
  -6   8  12        0.17        6.02      9.21 o 
  -5   8  12      320.08      305.18     11.64 o 
  -4   8  12      157.32      143.22      8.29 o 
  -3   8  12      127.11      110.37      8.02 o 
  -2   8  12       34.31       30.05      6.51 o 
  -1   8  12      686.41      688.00     11.52 o 
   0   8  12       25.64       26.95      7.01 o 
   1   8  12        7.83       14.99      7.03 o 
   2   8  12       23.79       31.53      8.35 o 
   3   8  12      801.17      767.94     13.77 o 
   4   8  12       33.71       32.79      7.71 o 
   5   8  12       92.51       83.73      8.45 o 
   6   8  12       10.87        1.35     21.89 o 
   7   8  12       46.32       40.74     20.48 o 
   8   8  12        2.75       18.40     17.19 o 
  -8   9  12       40.30       45.32     12.70 o 
  -7   9  12      172.37      183.59      8.95 o 
  -6   9  12        1.48       11.31      8.79 o 
  -5   9  12      320.80      297.30     11.38 o 
  -4   9  12       34.90       29.19      9.72 o 
  -3   9  12      100.99      105.34      7.86 o 
  -2   9  12      166.93      150.93      8.22 o 
  -1   9  12       40.55       39.87      6.70 o 
   0   9  12        1.00        3.90      6.60 o 
   1   9  12       33.77       39.54      6.86 o 
   2   9  12      112.96      114.64     10.36 o 
   3   9  12       64.97       52.83      8.00 o 
   4   9  12       19.33       16.46      7.30 o 
   5   9  12      273.00      277.03      9.68 o 
   6   9  12        1.93       -0.86     12.31 o 
   7   9  12       58.69       48.84     18.31 o 
  -8  10  12        1.45        0.03     16.28 o 
  -7  10  12       99.64       91.12      7.42 o 
  -6  10  12       24.76       26.82      7.79 o 
  -5  10  12       38.66       34.00      8.49 o 
  -4  10  12       33.72       28.22      8.37 o 
  -3  10  12      166.77      153.59      7.90 o 
  -2  10  12      457.50      440.14      8.67 o 
  -1  10  12       47.21       64.30      6.79 o 
   0  10  12       15.31       21.40      6.39 o 
   1  10  12      801.00      761.79     16.17 o 
   2  10  12        1.28       -1.10      8.69 o 
   3  10  12        8.13       11.58      8.16 o 
   4  10  12       10.16       10.22      7.02 o 
   5  10  12       21.38       22.09      7.53 o 
   6  10  12        0.09       11.27     11.61 o 
  -7  11  12       16.60       24.75     17.27 o 
  -6  11  12      170.07      197.71      8.08 o 
  -5  11  12      156.20      177.47      8.92 o 
  -4  11  12      668.71      717.47     12.50 o 
  -3  11  12        3.04        7.07      8.24 o 
  -2  11  12       25.87       19.13      6.43 o 
  -1  11  12       72.01       74.37      6.61 o 
   0  11  12      168.39      168.37      7.03 o 
   1  11  12       85.41       82.02      9.01 o 
   2  11  12       64.71       69.09      8.11 o 
   3  11  12        0.28        3.45      7.32 o 
   4  11  12      303.91      324.09      9.43 o 
   5  11  12       31.09       29.82      7.76 o 
   6  11  12      113.94      117.91     15.68 o 
  -6  12  12       77.81       82.55     18.14 o 
  -5  12  12      127.51      134.31      8.41 o 
  -4  12  12        3.21        7.98      7.80 o 
  -3  12  12        0.69        7.88      8.26 o 
  -2  12  12       89.45       85.26      6.42 o 
  -1  12  12       56.51       56.91      6.11 o 
   0  12  12      143.56      162.48      6.99 o 
   1  12  12        0.02        5.10      7.11 o 
   2  12  12        4.98       13.93      7.19 o 
   3  12  12       11.25       12.28      6.88 o 
   4  12  12       81.90       71.71      7.71 o 
   5  12  12        0.13       -0.53     16.90 o 
  -5  13  12       85.71       91.57     18.82 o 
  -4  13  12       82.12       85.53      8.81 o 
  -3  13  12       11.29       13.43      7.62 o 
  -2  13  12       82.00       81.30      7.32 o 
  -1  13  12       85.24       92.72      6.03 o 
   0  13  12      234.01      254.89      8.24 o 
   1  13  12       12.27       14.33      6.64 o 
   2  13  12       37.37       49.66      7.02 o 
   3  13  12        1.82        3.31      6.14 o 
   4  13  12      110.44      126.02     18.05 o 
  -3  14  12       12.02       18.11     16.39 o 
  -2  14  12        0.02       10.09     11.26 o 
  -1  14  12      116.87      126.87      9.80 o 
   0  14  12       21.04       15.04     11.25 o 
   1  14  12      124.34      121.87     11.80 o 
   2  14  12       84.18       97.55     11.41 o 
   3  14  12        0.69      -14.59     15.69 o 
  -9   0  13       85.28      101.58     14.91 o 
  -7   0  13      255.08      261.68     18.96 o 
  -5   0  13        3.76        9.05      9.04 o 
  -3   0  13        1.71        9.19     10.34 o 
  -1   0  13        2.95        8.93      9.79 o 
   1   0  13     1340.30     1186.57     18.99 o 
   3   0  13        1.02       -3.45      8.71 o 
   5   0  13       47.17       36.41     17.69 o 
   7   0  13        7.20       18.11     15.99 o 
   9   0  13       26.63       22.50     20.81 o 
  -9   1  13      250.60      280.61     11.60 o 
  -8   1  13       75.03       72.21      9.41 o 
  -7   1  13        7.60        8.41     10.86 o 
  -6   1  13      162.13      151.06      7.36 o 
  -5   1  13      741.93      756.59     10.91 o 
  -4   1  13      504.65      472.74      9.71 o 
  -3   1  13       22.19       21.84      7.81 o 
  -2   1  13      270.15      239.64      7.82 o 
  -1   1  13      165.72      143.76      7.43 o 
   0   1  13      779.24      772.61     11.23 o 
   1   1  13       70.21       61.53      7.19 o 
   2   1  13       86.63       76.21      6.94 o 
   3   1  13        5.05       10.76      6.15 o 
   4   1  13      123.27       94.75     13.81 o 
   5   1  13      143.76      130.19     13.30 o 
   6   1  13      237.49      239.94     13.71 o 
   7   1  13      444.91      430.01     14.65 o 
   8   1  13       23.18       17.89     10.39 o 
   9   1  13      146.39      166.21     19.03 o 
  -9   2  13       22.88       19.95     10.15 o 
  -8   2  13       80.52       85.23      9.34 o 
  -7   2  13        8.96        8.43      9.23 o 
  -6   2  13      135.81      113.68      8.05 o 
  -5   2  13      298.77      315.54      9.56 o 
  -4   2  13       29.33       38.17      7.08 o 
  -3   2  13      220.97      196.52      7.94 o 
  -2   2  13        1.42        4.35      7.45 o 
  -1   2  13        0.26        5.74      7.37 o 
   0   2  13      149.26      150.14      7.55 o 
   1   2  13      530.66      481.36      9.69 o 
   2   2  13       53.54       64.77      7.96 o 
   3   2  13        4.05       -1.02      7.19 o 
   4   2  13       10.35        9.73      8.40 o 
   5   2  13        6.45        6.13     11.53 o 
   6   2  13        3.41        6.32     11.32 o 
   7   2  13      159.14      191.02     12.56 o 
   8   2  13       45.78       60.07     12.98 o 
   9   2  13       68.33       57.36     13.98 o 
  -9   3  13       48.70       38.91      9.90 o 
  -8   3  13      169.72      164.23     10.67 o 
  -7   3  13       25.99       26.29      7.70 o 
  -6   3  13       13.74        9.92      7.88 o 
  -5   3  13       49.65       46.37      7.66 o 
  -4   3  13     3117.48     2919.03     20.27 o 
  -3   3  13       88.29       86.34      7.25 o 
  -2   3  13     1004.36      891.75     12.69 o 
  -1   3  13      330.88      322.39      8.48 o 
   0   3  13     1742.49     1726.89     13.40 o 
   1   3  13       21.16       13.24      6.54 o 
   2   3  13       29.93       27.05      6.65 o 
   3   3  13       21.69       15.72      8.74 o 
   4   3  13      460.20      460.50     11.10 o 
   5   3  13        2.84        2.23     11.40 o 
   6   3  13      190.41      202.23     13.17 o 
   7   3  13       81.40       76.51     11.34 o 
   8   3  13       30.13       37.05     12.51 o 
  -9   4  13      203.07      198.94     18.11 o 
  -8   4  13      110.54      135.49     10.01 o 
  -7   4  13        1.56        6.01      7.16 o 
  -6   4  13      253.99      253.02     10.11 o 
  -5   4  13       21.24       20.18      6.99 o 
  -4   4  13      200.08      196.58      8.13 o 
  -3   4  13        9.62       14.55      6.87 o 
  -2   4  13       49.22       45.58      6.82 o 
  -1   4  13      327.63      280.62      8.13 o 
   0   4  13       88.42       80.82      7.07 o 
   1   4  13      223.08      192.16      7.74 o 
   2   4  13        2.10        3.13      7.04 o 
   3   4  13       61.17       64.17      9.47 o 
   4   4  13      247.98      249.47     10.33 o 
   5   4  13        9.92        5.95     11.48 o 
   6   4  13        1.76       -4.10     10.91 o 
   7   4  13        8.25       13.17     12.06 o 
   8   4  13       66.77       59.15     14.53 o 
  -8   5  13       21.90       11.50     11.68 o 
  -7   5  13      212.89      203.77      8.89 o 
  -6   5  13        2.28        3.26      7.83 o 
  -5   5  13      295.92      281.50     10.35 o 
  -4   5  13      729.73      686.23     15.09 o 
  -3   5  13      403.50      397.64      9.22 o 
  -2   5  13      357.97      314.37      9.45 o 
  -1   5  13      586.35      557.06     11.52 o 
   0   5  13      781.28      828.72     11.73 o 
   1   5  13       31.11       22.30      6.94 o 
   2   5  13       12.74       12.17      6.36 o 
   3   5  13     1202.50     1164.57     20.90 o 
   4   5  13       18.39       25.24      8.68 o 
   5   5  13      252.53      265.50     15.06 o 
   6   5  13        3.81      -10.73     16.11 o 
   7   5  13      217.22      210.48     16.95 o 
   8   5  13        1.68       26.16     13.00 o 
  -8   6  13        5.75       27.06     15.50 o 
  -7   6  13       20.41       28.57      8.30 o 
  -6   6  13       77.63       72.65      7.34 o 
  -5   6  13       93.03       94.43      8.85 o 
  -4   6  13        3.78        9.74      7.49 o 
  -3   6  13      712.21      653.97     11.22 o 
  -2   6  13       80.54       75.60      7.83 o 
  -1   6  13      572.15      561.92     10.91 o 
   0   6  13       14.92       22.26      7.32 o 
   1   6  13     1010.64     1051.57     16.53 o 
   2   6  13       13.53       13.26      8.24 o 
   3   6  13      466.02      477.31     13.39 o 
   4   6  13       14.61       15.54      9.33 o 
   5   6  13      414.11      424.74     13.27 o 
   6   6  13        3.68       14.17     20.49 o 
   7   6  13        5.15       13.66     19.42 o 
   8   6  13        0.07        7.54     16.49 o 
  -7   7  13       12.38       14.50      8.17 o 
  -6   7  13      171.98      164.60      8.84 o 
  -5   7  13      486.43      505.81     11.36 o 
  -4   7  13      540.03      525.32     10.64 o 
  -3   7  13      150.89      137.29      8.89 o 
  -2   7  13      171.12      147.06      8.73 o 
  -1   7  13      292.47      271.02      8.87 o 
   0   7  13      654.94      640.83     11.12 o 
   1   7  13      978.60      933.81     15.15 o 
   2   7  13      242.16      250.79     10.40 o 
   3   7  13       57.87       53.47      8.44 o 
   4   7  13      271.75      259.13     11.10 o 
   5   7  13       68.81       66.03      9.77 o 
   6   7  13        2.29        1.42     21.74 o 
   7   7  13      101.53       75.95     20.62 o 
  -7   8  13        6.40       19.47      7.73 o 
  -6   8  13      348.09      352.54     11.12 o 
  -5   8  13        3.03        9.73      8.39 o 
  -4   8  13        8.81        2.67      7.08 o 
  -3   8  13       88.95       79.30      7.99 o 
  -2   8  13      212.06      220.44      8.47 o 
  -1   8  13       94.56      104.60      7.36 o 
   0   8  13       58.14       58.63      6.62 o 
   1   8  13      776.54      768.92     10.70 o 
   2   8  13       65.11       58.10      9.63 o 
   3   8  13        2.00        9.54      7.96 o 
   4   8  13       16.13       17.99      7.96 o 
   5   8  13       23.11        5.63      9.34 o 
   6   8  13      117.73      106.90     22.31 o 
   7   8  13        5.81        9.73     18.32 o 
  -8   9  13       83.21       96.32     17.29 o 
  -7   9  13       23.35       11.19     13.39 o 
  -6   9  13       78.13       90.37      8.56 o 
  -5   9  13        3.01        3.85      8.64 o 
  -4   9  13      772.36      773.82     15.99 o 
  -3   9  13      246.62      251.44      9.36 o 
  -2   9  13       65.15       76.43      7.55 o 
  -1   9  13       30.20       30.58      6.89 o 
   0   9  13      974.71      990.99     16.35 o 
   1   9  13       76.23       73.29      6.98 o 
   2   9  13        0.61        3.56      7.98 o 
   3   9  13      189.54      176.99      9.46 o 
   4   9  13      294.54      289.20     10.60 o 
   5   9  13       66.45       73.65      8.43 o 
   6   9  13      205.58      170.34     21.24 o 
  -7  10  13       26.96       37.35     17.29 o 
  -6  10  13       55.56       54.75      7.74 o 
  -5  10  13        7.71       14.59      8.52 o 
  -4  10  13        4.06       11.86      8.52 o 
  -3  10  13       71.49       59.82      7.32 o 
  -2  10  13        8.23        6.99      6.80 o 
  -1  10  13        7.96        8.71      6.04 o 
   0  10  13       11.81       10.42      6.51 o 
   1  10  13        0.86        8.24      7.80 o 
   2  10  13       33.46       27.58      8.36 o 
   3  10  13       80.78       74.97      7.68 o 
   4  10  13       11.34        4.00      7.83 o 
   5  10  13       18.53        3.16      7.53 o 
  -6  11  13       78.38      126.38     20.84 o 
  -5  11  13      226.63      252.95      9.37 o 
  -4  11  13       84.74       86.50      8.52 o 
  -3  11  13       15.75       14.46      8.37 o 
  -2  11  13       12.57       23.26      6.74 o 
  -1  11  13      155.00      149.77      6.99 o 
   0  11  13      398.50      462.17      8.58 o 
   1  11  13        4.23        6.49      7.75 o 
   2  11  13        6.34        2.95      7.11 o 
   3  11  13        1.27       -1.64      6.74 o 
   4  11  13       59.79       71.71      7.36 o 
   5  11  13       83.54      111.60     16.25 o 
  -5  12  13        4.59       12.76     17.98 o 
  -4  12  13       47.96       44.87      7.60 o 
  -3  12  13        7.72        4.06      7.42 o 
  -2  12  13       32.47       28.82      6.09 o 
  -1  12  13      204.65      202.88      7.62 o 
   0  12  13       11.55       13.30      7.39 o 
   1  12  13      199.25      203.93      8.30 o 
   2  12  13       19.11       24.15      6.44 o 
   3  12  13       29.67       34.07      7.02 o 
   4  12  13        6.39        0.92     15.84 o 
  -4  13  13      120.18      117.07     17.65 o 
  -3  13  13        4.67       24.13     17.23 o 
  -2  13  13      175.01      211.68     19.96 o 
  -1  13  13       38.36       34.63      9.13 o 
   0  13  13       79.89       68.33      6.85 o 
   1  13  13        2.91        5.52      6.40 o 
   2  13  13       54.92       64.12     11.16 o 
   3  13  13        6.16        1.68     15.51 o 
  -1  14  13       19.67       32.74     14.70 o 
   0  14  13        0.81      -11.56     14.35 o 
   1  14  13        6.51        9.73     13.96 o 
  -8   0  14      374.39      415.76     26.27 o 
  -6   0  14      377.48      344.01     13.56 o 
  -4   0  14      329.82      321.56     13.25 o 
  -2   0  14     1370.96     1188.19     19.37 o 
   0   0  14      179.34      222.99     12.74 o 
   2   0  14        0.06        3.74      9.66 o 
   4   0  14      143.39      174.46     27.17 o 
   6   0  14        2.64        6.21     15.74 o 
   8   0  14       25.51       33.18     13.47 o 
  -9   1  14       70.82       96.07     17.64 o 
  -8   1  14        0.44       -3.16     12.87 o 
  -7   1  14       31.76       36.47     14.66 o 
  -6   1  14       56.48       58.35      7.79 o 
  -5   1  14       39.84       40.16      7.14 o 
  -4   1  14     1077.12     1063.27     18.22 o 
  -3   1  14       68.00       72.85      8.15 o 
  -2   1  14      556.05      524.49     12.34 o 
  -1   1  14       13.29       20.86      6.90 o 
   0   1  14     1161.90     1203.77     13.47 o 
   1   1  14      196.23      172.39      8.30 o 
   2   1  14       19.06       10.63      7.04 o 
   3   1  14       12.25        8.05      7.77 o 
   4   1  14      614.13      581.30     16.71 o 
   5   1  14       16.53       19.15     12.27 o 
   6   1  14      271.69      262.06     13.48 o 
   7   1  14        3.80        9.90     10.27 o 
   8   1  14      142.24      144.22     12.45 o 
  -9   2  14       21.33       11.43     16.04 o 
  -8   2  14       52.08       59.39     13.39 o 
  -7   2  14       49.36       41.53     14.69 o 
  -6   2  14       47.24       39.29      8.33 o 
  -5   2  14      532.10      505.49      9.80 o 
  -4   2  14      147.20      160.67      7.96 o 
  -3   2  14        3.81        7.40      7.09 o 
  -2   2  14      312.87      277.69      8.43 o 
  -1   2  14      165.25      143.51      8.12 o 
   0   2  14       36.34       36.49      7.91 o 
   1   2  14        4.20        1.53      8.25 o 
   2   2  14       45.69       39.47      8.73 o 
   3   2  14       95.42       89.71      9.10 o 
   4   2  14       51.11       49.63      8.56 o 
   5   2  14        0.40        7.37     11.70 o 
   6   2  14       79.24       89.07     12.23 o 
   7   2  14       17.35        6.55     10.48 o 
   8   2  14        0.48       11.25     10.71 o 
  -8   3  14       69.80       86.94     19.65 o 
  -7   3  14        7.41        3.91      8.10 o 
  -6   3  14        7.91        7.80      8.62 o 
  -5   3  14        1.26        7.29      7.70 o 
  -4   3  14      286.80      274.78      8.58 o 
  -3   3  14      585.51      582.54     10.05 o 
  -2   3  14       36.78       29.74      7.15 o 
  -1   3  14     1036.08     1011.53     17.37 o 
   0   3  14       43.85       51.49      6.97 o 
   1   3  14       96.14       99.70      7.48 o 
   2   3  14      118.31      102.95      7.94 o 
   3   3  14      134.31      122.81      9.52 o 
   4   3  14        9.42        7.74      8.31 o 
   5   3  14      621.70      617.16     18.53 o 
   6   3  14        0.00        7.38     10.39 o 
   7   3  14      501.53      545.98     16.92 o 
   8   3  14       20.30       25.44     12.72 o 
  -8   4  14        6.94       -1.92     13.07 o 
  -7   4  14       17.36       16.29      7.17 o 
  -6   4  14       55.64       50.80      8.93 o 
  -5   4  14      116.85      104.67      8.37 o 
  -4   4  14       12.44       12.53      6.92 o 
  -3   4  14       13.33       11.18      6.89 o 
  -2   4  14      817.29      751.31     10.90 o 
  -1   4  14      953.99      927.41     11.64 o 
   0   4  14      388.19      398.95      9.13 o 
   1   4  14      333.08      337.49      9.53 o 
   2   4  14       30.49       35.92      6.99 o 
   3   4  14        0.93        3.75      9.27 o 
   4   4  14        7.48        2.07      8.33 o 
   5   4  14      102.78       91.26     13.12 o 
   6   4  14       18.01       37.50     12.03 o 
   7   4  14        4.31       16.88     14.83 o 
   8   4  14       46.32       69.27     17.03 o 
  -8   5  14      133.75      120.26     17.06 o 
  -7   5  14        3.14        3.43      7.07 o 
  -6   5  14       16.88       18.93      7.52 o 
  -5   5  14       21.70       20.66      8.09 o 
  -4   5  14     2164.55     2110.83     16.78 o 
  -3   5  14      224.23      215.43      8.10 o 
  -2   5  14      127.50      113.40      7.80 o 
  -1   5  14       78.96       80.57      7.54 o 
   0   5  14     1084.52     1081.35     13.18 o 
   1   5  14      366.81      360.58      9.53 o 
   2   5  14      313.33      307.05      8.78 o 
   3   5  14        6.20        4.08     10.19 o 
   4   5  14       73.79       86.94     10.63 o 
   5   5  14      311.65      299.57     19.34 o 
   6   5  14      110.49      110.91     15.81 o 
   7   5  14       66.52       76.49     14.60 o 
  -7   6  14        1.51        2.17      7.44 o 
  -6   6  14      438.85      471.93     18.76 o 
  -5   6  14       12.30       12.08      8.88 o 
  -4   6  14       11.78       18.58      7.75 o 
  -3   6  14        0.45        3.82      7.20 o 
  -2   6  14      357.64      319.10      9.20 o 
  -1   6  14        4.54       10.27      7.04 o 
   0   6  14      670.87      671.67     11.91 o 
   1   6  14       12.16        7.85      7.18 o 
   2   6  14        0.23       -3.18      9.11 o 
   3   6  14        0.10       -4.14     10.09 o 
   4   6  14       11.23       13.87      9.69 o 
   5   6  14        0.43        9.25     21.69 o 
   6   6  14      317.23      316.96     25.04 o 
   7   6  14        1.29       12.12     18.29 o 
  -7   7  14        0.28       21.07      8.30 o 
  -6   7  14        7.77        6.66      7.84 o 
  -5   7  14      282.21      306.52     12.64 o 
  -4   7  14     1046.73     1074.98     21.29 o 
  -3   7  14       90.30       84.66      8.02 o 
  -2   7  14       51.56       64.12      7.86 o 
  -1   7  14       24.71       22.35      7.51 o 
   0   7  14     1527.73     1596.54     15.97 o 
   1   7  14      312.19      305.78     12.56 o 
   2   7  14      221.30      231.99     12.13 o 
   3   7  14      359.44      364.70     14.57 o 
   4   7  14       40.08       25.44      9.89 o 
   5   7  14      397.56      421.89     15.49 o 
   6   7  14       41.42       39.77     19.91 o 
   7   7  14      103.32      102.98     19.26 o 
  -8   8  14        1.96       -0.72     15.30 o 
  -6   8  14       21.39       24.97      8.78 o 
  -5   8  14       75.00       75.20      9.96 o 
  -4   8  14        4.43       10.12      7.25 o 
  -3   8  14      142.70      138.15      7.84 o 
  -2   8  14      282.00      268.21      8.68 o 
  -1   8  14        0.54        6.41      7.00 o 
   0   8  14      326.36      334.93      9.05 o 
   1   8  14      277.37      277.87      8.42 o 
   2   8  14        6.30        9.26      8.03 o 
   3   8  14        4.65        0.51      7.93 o 
   4   8  14       78.03       65.32      8.72 o 
   5   8  14      357.92      382.67     17.32 o 
   6   8  14        0.61       11.33     16.95 o 
  -7   9  14       13.32        3.41     18.41 o 
  -6   9  14        0.11       -7.16      7.16 o 
  -5   9  14      309.79      310.95     11.46 o 
  -4   9  14      112.12      110.46     10.39 o 
  -3   9  14      131.03      134.48      7.50 o 
  -2   9  14      124.85      116.93      7.72 o 
  -1   9  14        3.50       13.17      7.17 o 
   0   9  14       39.93       49.99      7.63 o 
   1   9  14      471.43      449.14     11.56 o 
   2   9  14        9.32       18.17      8.15 o 
   3   9  14        0.15        4.24      8.71 o 
   4   9  14        3.55        0.86      7.37 o 
   5   9  14      229.73      257.59     15.31 o 
  -6  10  14      125.03      180.81     19.74 o 
  -5  10  14       39.50       35.87      7.71 o 
  -4  10  14      114.37      118.44      9.00 o 
  -3  10  14        0.79        1.17      6.41 o 
  -2  10  14       63.87       61.79      6.99 o 
  -1  10  14       39.06       39.66      7.17 o 
   0  10  14        2.28        5.20      6.24 o 
   1  10  14      179.19      186.32     10.02 o 
   2  10  14       15.75       11.01      7.46 o 
   3  10  14        9.22       11.91      8.02 o 
   4  10  14        2.44        4.94      7.51 o 
  -5  11  14       14.12       14.11     17.51 o 
  -4  11  14      248.50      270.83     10.24 o 
  -3  11  14       58.57       51.66      7.88 o 
  -2  11  14      263.26      283.81      7.49 o 
  -1  11  14       32.24       31.96      6.51 o 
   0  11  14      130.33      130.84      8.48 o 
   1  11  14       44.73       43.08      7.62 o 
   2  11  14       63.39       68.76      8.15 o 
   3  11  14        6.17        3.41      7.40 o 
   4  11  14      354.39      357.22     19.20 o 
  -4  12  14        0.52       33.47     16.48 o 
  -3  12  14        4.67       33.51     17.69 o 
  -2  12  14       91.16      116.97     17.46 o 
  -1  12  14        6.90        9.12      8.29 o 
   0  12  14        5.05        5.26      6.37 o 
   1  12  14        0.02        7.02      6.62 o 
   2  12  14       12.20       13.59      6.98 o 
   3  12  14        1.03       16.18     15.69 o 
  -2  13  14       61.27       48.78     14.90 o 
  -1  13  14        4.89       12.54     14.43 o 
   0  13  14      198.12      186.81     17.04 o 
   1  13  14        4.92       -3.45     15.25 o 
   2  13  14       28.77       37.93     13.95 o 
  -7   0  15       84.78       56.67     19.34 o 
  -5   0  15     1533.89     1475.58     20.36 o 
  -3   0  15        6.12        5.67     13.95 o 
  -1   0  15      925.11      851.61     17.06 o 
   1   0  15      411.63      379.49     13.62 o 
   3   0  15     1297.29     1401.96     19.76 o 
   5   0  15      296.97      323.26     27.69 o 
   7   0  15       51.97       52.42     14.67 o 
  -8   1  15       25.54       40.16     12.32 o 
  -7   1  15       44.24       58.79     14.48 o 
  -6   1  15      285.85      281.05      8.77 o 
  -5   1  15        3.58       13.40      7.15 o 
  -4   1  15      233.34      220.23      8.88 o 
  -3   1  15        1.56       -3.40      8.20 o 
  -2   1  15       11.10       11.80      7.41 o 
  -1   1  15      122.54      125.08      8.84 o 
   0   1  15      130.55      112.39      8.52 o 
   1   1  15      526.39      467.75     13.57 o 
   2   1  15       16.58       12.76      7.99 o 
   3   1  15      145.35      120.51      8.95 o 
   4   1  15       73.00       41.14     16.54 o 
   5   1  15      393.42      405.09     16.54 o 
   6   1  15       35.91       35.75     13.42 o 
   7   1  15       54.75       39.86     11.09 o 
  -8   2  15      105.26      126.08     12.83 o 
  -7   2  15       11.01        9.10     13.18 o 
  -6   2  15      151.81      158.77      9.87 o 
  -5   2  15      193.50      192.03      7.85 o 
  -4   2  15       56.47       59.18      8.08 o 
  -3   2  15       66.26       58.18      7.19 o 
  -2   2  15      638.49      588.36     11.04 o 
  -1   2  15      218.74      194.91      8.74 o 
   0   2  15      203.45      208.14      8.68 o 
   1   2  15       18.93       22.50      7.28 o 
   2   2  15       52.28       54.20      7.24 o 
   3   2  15        5.56        0.16      8.84 o 
   4   2  15       40.73       27.98     19.74 o 
   5   2  15       10.89        7.20     11.94 o 
   6   2  15       85.30       89.71     12.59 o 
   7   2  15       21.43       11.06     12.35 o 
  -8   3  15       50.84       54.06     11.50 o 
  -7   3  15        1.43        8.63     12.07 o 
  -6   3  15      103.62      102.36      9.07 o 
  -5   3  15       50.76       37.52      6.82 o 
  -4   3  15      611.80      621.79     11.56 o 
  -3   3  15       17.67       17.43      6.85 o 
  -2   3  15      204.44      188.67      8.08 o 
  -1   3  15       85.66       91.56      7.00 o 
   0   3  15      223.70      236.88      8.75 o 
   1   3  15        4.19        8.91      7.08 o 
   2   3  15      422.72      355.44      9.28 o 
   3   3  15       17.23        6.69      9.07 o 
   4   3  15      350.92      395.68     11.58 o 
   5   3  15      154.25      134.37     13.60 o 
   6   3  15       37.55       41.53     11.91 o 
   7   3  15       13.45       17.19     13.53 o 
  -8   4  15       12.73       39.12     15.27 o 
  -7   4  15       59.17       70.20      7.82 o 
  -6   4  15      137.79      144.31      8.23 o 
  -5   4  15        5.10        4.16      6.44 o 
  -4   4  15        0.08        8.95      6.70 o 
  -3   4  15       60.49       40.50      6.78 o 
  -2   4  15      939.42      925.03     16.43 o 
  -1   4  15       21.72       35.87      6.75 o 
   0   4  15      319.89      305.34      8.59 o 
   1   4  15      376.37      355.81      9.27 o 
   2   4  15       21.83       23.13      6.95 o 
   3   4  15      359.67      339.67     13.28 o 
   4   4  15      101.93      128.05     10.62 o 
   5   4  15       81.42       88.28     24.09 o 
   6   4  15       41.72       31.37     19.31 o 
   7   4  15       22.95       17.56     18.11 o 
  -8   5  15       21.27       11.65     13.25 o 
  -7   5  15        1.96        0.67      6.84 o 
  -6   5  15        9.87       10.69      6.85 o 
  -5   5  15      247.34      238.77     10.02 o 
  -4   5  15      113.39      113.19      7.05 o 
  -3   5  15        6.01       12.46      7.17 o 
  -2   5  15       52.85       44.25      7.06 o 
  -1   5  15       42.70       42.28      7.51 o 
   0   5  15      419.47      427.81     10.05 o 
   1   5  15      282.20      286.42      9.16 o 
   2   5  15      130.44      109.71     10.00 o 
   3   5  15       95.37      104.41     10.03 o 
   4   5  15        5.91       20.48      9.69 o 
   5   5  15      179.23      187.10     23.24 o 
   6   5  15        0.26        9.70     19.45 o 
   7   5  15      248.31      268.45     19.95 o 
  -7   6  15      131.86      138.28     16.04 o 
  -6   6  15        8.63       13.25      7.45 o 
  -5   6  15      105.59      102.43      9.17 o 
  -4   6  15      191.04      183.37      8.41 o 
  -3   6  15        9.59       12.13      7.57 o 
  -2   6  15       15.54       20.30      7.12 o 
  -1   6  15       27.17       20.84      6.81 o 
   0   6  15       36.18       44.82      7.16 o 
   1   6  15      122.93      116.35      7.56 o 
   2   6  15      117.35      119.58     10.23 o 
   3   6  15        1.39       20.24      9.17 o 
   4   6  15       21.56       10.33      8.55 o 
   5   6  15      184.67      205.14     22.09 o 
   6   6  15       22.87       32.10     17.66 o 
  -6   7  15        0.66        1.69      7.92 o 
  -5   7  15       93.54      112.41      8.56 o 
  -4   7  15       51.01       47.34      6.77 o 
  -3   7  15       67.39       61.74      7.19 o 
  -2   7  15        3.41        5.69      7.47 o 
  -1   7  15        0.84        6.85      7.22 o 
   0   7  15      136.36      134.58      8.30 o 
   1   7  15      264.91      254.24      8.80 o 
   2   7  15        0.37        5.80      8.78 o 
   3   7  15       87.10      102.06      8.48 o 
   4   7  15       60.54       51.71      8.60 o 
   5   7  15      133.96      133.03     14.26 o 
   6   7  15       40.12       43.48     16.62 o 
  -7   8  15        1.70       15.55     16.28 o 
  -6   8  15      140.51      148.20      8.63 o 
  -5   8  15       73.69       67.26      9.17 o 
  -4   8  15      182.68      191.22     10.50 o 
  -3   8  15        0.36       10.06      6.45 o 
  -2   8  15       41.62       35.55      6.38 o 
  -1   8  15      201.20      199.76      7.94 o 
   0   8  15        3.69        6.24      6.48 o 
   1   8  15       60.22       63.59      9.30 o 
   2   8  15       26.01       29.25     10.39 o 
   3   8  15      538.81      543.39     12.60 o 
   4   8  15        0.46        6.05      7.82 o 
   5   8  15      155.49      141.73     18.82 o 
  -6   9  15        8.10        9.43     17.31 o 
  -5   9  15      129.78      134.96      8.29 o 
  -4   9  15      213.47      230.76      9.64 o 
  -3   9  15        0.19        6.53      6.25 o 
  -2   9  15       28.44       32.05      6.65 o 
  -1   9  15        0.22        7.34      6.89 o 
   0   9  15      216.37      219.69      8.20 o 
   1   9  15       12.14       12.89      8.54 o 
   2   9  15      103.34       98.17      8.05 o 
   3   9  15       46.99       52.93      8.16 o 
   4   9  15      336.73      346.52     10.62 o 
  -5  10  15       23.74       19.38     17.93 o 
  -4  10  15        5.79        3.20      7.31 o 
  -3  10  15       13.34       15.49      7.32 o 
  -2  10  15      187.92      180.32      7.08 o 
  -1  10  15       13.22       13.61      6.39 o 
   0  10  15       35.13       53.55      6.65 o 
   1  10  15       99.75       97.80      9.56 o 
   2  10  15       18.61       19.31      7.60 o 
   3  10  15       50.00       44.34      7.43 o 
  -4  11  15       38.46       51.68     17.32 o 
  -3  11  15       31.59       49.00     17.35 o 
  -2  11  15        0.72        7.89     17.70 o 
  -1  11  15       12.70       14.44      7.89 o 
   0  11  15       15.99       22.60      8.08 o 
   1  11  15       37.32       33.41      7.76 o 
   2  11  15        4.71        5.67      9.33 o 
   3  11  15        3.10      -13.49     13.71 o 
  -1  12  15      350.18      388.89     19.59 o 
   0  12  15       12.43       14.34     15.73 o 
   1  12  15      135.15      160.75     16.09 o 
  -8   0  16      314.44      342.51     19.92 o 
  -6   0  16      331.41      347.46     11.90 o 
  -4   0  16        6.07        4.92      9.54 o 
  -2   0  16      283.14      302.72     29.94 o 
   0   0  16      595.35      574.68     20.76 o 
   2   0  16       59.14       52.58     14.93 o 
   4   0  16      448.29      484.78     28.75 o 
   6   0  16      306.80      309.85     23.60 o 
  -8   1  16       74.46       72.62     11.48 o 
  -7   1  16       19.33       34.24     11.89 o 
  -6   1  16      116.13      111.12      7.99 o 
  -5   1  16       89.89       87.77      7.22 o 
  -4   1  16       18.14       19.69      7.11 o 
  -3   1  16       89.52       87.64      8.68 o 
  -2   1  16       24.99       13.49      8.46 o 
  -1   1  16       35.77       32.36      7.34 o 
   0   1  16       69.36       68.18      6.97 o 
   1   1  16      210.01      194.15      8.88 o 
   2   1  16       30.39       20.27      7.04 o 
   3   1  16        0.23       -5.33      8.61 o 
   4   1  16       83.82       62.77     15.99 o 
   5   1  16       53.25       72.88     23.09 o 
   6   1  16       68.24       71.53     14.37 o 
  -8   2  16       36.05       38.77     10.02 o 
  -7   2  16       86.91      103.33     12.60 o 
  -6   2  16      170.77      157.18     10.33 o 
  -5   2  16      134.04      132.27      7.43 o 
  -4   2  16      364.55      342.81      9.00 o 
  -3   2  16        4.12        2.17      7.92 o 
  -2   2  16      377.14      361.72      9.44 o 
  -1   2  16      650.80      607.57     10.75 o 
   0   2  16        0.01        3.35      6.42 o 
   1   2  16      201.79      180.99      8.01 o 
   2   2  16       46.41       40.65      6.97 o 
   3   2  16      480.92      523.50     12.56 o 
   4   2  16      250.17      246.80     18.32 o 
   5   2  16       66.84       49.46     15.46 o 
   6   2  16       47.83       46.53     13.77 o 
  -8   3  16        5.34        3.60     12.94 o 
  -7   3  16        2.51        0.98     11.24 o 
  -6   3  16       25.21       30.16      7.57 o 
  -5   3  16       34.54       41.90      6.38 o 
  -4   3  16       20.06       23.53      7.10 o 
  -3   3  16       14.33        5.30      6.46 o 
  -2   3  16       47.89       35.26      7.14 o 
  -1   3  16        0.29        8.57      7.05 o 
   0   3  16      113.15      117.37      7.28 o 
   1   3  16      153.44      147.27      7.73 o 
   2   3  16       31.25       27.49      6.90 o 
   3   3  16       55.19       65.55     10.14 o 
   4   3  16        3.89       -9.09     22.92 o 
   5   3  16      101.24       91.49     20.69 o 
   6   3  16       12.70        1.15     17.38 o 
  -7   4  16      327.46      356.60     13.38 o 
  -6   4  16        6.27        5.39      7.25 o 
  -5   4  16      418.13      419.33      8.68 o 
  -4   4  16       23.98       30.77      7.12 o 
  -3   4  16      160.65      145.87      7.39 o 
  -2   4  16       49.42       52.17      6.83 o 
  -1   4  16      129.69      137.98      7.28 o 
   0   4  16        8.50        7.01      6.46 o 
   1   4  16        5.53        7.48      7.35 o 
   2   4  16        3.39        5.77      6.96 o 
   3   4  16      209.10      232.31     11.59 o 
   4   4  16       25.00       19.05      9.57 o 
   5   4  16       18.44        5.77     19.90 o 
   6   4  16       16.21        8.17     17.89 o 
  -7   5  16        2.12       -3.61     13.36 o 
  -6   5  16      184.60      203.16      7.64 o 
  -5   5  16       32.68       38.70      7.23 o 
  -4   5  16      266.96      265.91     10.54 o 
  -3   5  16       14.03       19.73      6.64 o 
  -2   5  16      380.06      370.45      9.15 o 
  -1   5  16        7.02       11.39      6.91 o 
   0   5  16       61.51       65.58      7.27 o 
   1   5  16       10.00        7.19      6.63 o 
   2   5  16       30.41       27.39     10.13 o 
   3   5  16       16.71       16.02      9.41 o 
   4   5  16       17.24       19.15      8.90 o 
   5   5  16       16.56       24.90     17.95 o 
   6   5  16       69.88       47.79     16.72 o 
  -6   6  16       12.35       18.45      6.75 o 
  -5   6  16        5.59        5.08      7.31 o 
  -4   6  16      136.08      127.17      8.21 o 
  -3   6  16        1.02        2.36      6.86 o 
  -2   6  16       69.65       57.10      7.55 o 
  -1   6  16       25.28       21.99      6.60 o 
   0   6  16       12.46       21.67      7.31 o 
   1   6  16       27.17       31.81      7.29 o 
   2   6  16       38.71       31.27      8.72 o 
   3   6  16       20.25       21.71      8.42 o 
   4   6  16        2.34        5.68      8.33 o 
   5   6  16       13.18       15.55     18.40 o 
  -5   7  16       17.89       24.12      7.15 o 
  -4   7  16       17.02       12.05      6.97 o 
  -3   7  16        0.21        3.83      6.21 o 
  -2   7  16      266.38      278.69      8.15 o 
  -1   7  16       23.75       28.65      6.58 o 
   0   7  16      228.93      252.95      7.96 o 
   1   7  16        3.50        5.52      6.95 o 
   2   7  16      210.28      265.29     11.56 o 
   3   7  16       95.06       98.34      8.62 o 
   4   7  16       94.21       97.83      8.84 o 
  -6   8  16       18.27        9.36     16.93 o 
  -5   8  16       11.30       13.57      6.89 o 
  -4   8  16       44.31       42.07      7.95 o 
  -3   8  16       47.25       51.70      6.37 o 
  -2   8  16       49.53       48.91      6.32 o 
  -1   8  16       35.34       29.82      6.41 o 
   0   8  16       11.65       18.56      6.27 o 
   1   8  16       51.99       46.76      8.34 o 
   2   8  16       19.64       24.29      7.19 o 
   3   8  16        5.17       13.38      7.46 o 
  -5   9  16        7.00       14.03     16.70 o 
  -4   9  16        0.92        8.23      8.09 o 
  -3   9  16        1.50       -2.20      7.24 o 
  -2   9  16       25.68       12.26      6.10 o 
  -1   9  16       29.91       35.48      6.32 o 
   0   9  16       12.64       15.51      6.20 o 
   1   9  16      134.85      127.37      9.99 o 
   2   9  16        7.79        9.55      6.67 o 
   3   9  16       50.17       35.78     13.46 o 
  -2  10  16        0.01        2.82     17.33 o 
  -1  10  16      147.42      160.94      9.44 o 
   0  10  16       13.74       13.82      8.30 o 
   1  10  16       43.12       48.10      7.67 o 
   2  10  16       94.70       76.44     15.23 o 
   0  11  16      175.93      200.49     16.42 o 
   1  11  16       33.69       43.59     14.74 o 
  -7   0  17       97.25      140.54     16.86 o 
  -5   0  17       14.73        3.06      8.95 o 
  -3   0  17      186.50      207.74     11.35 o 
  -1   0  17      518.11      546.06     14.62 o 
   1   0  17      221.95      216.72     15.79 o 
   3   0  17      303.39      277.85     25.03 o 
   5   0  17      347.77      400.11     25.69 o 
  -7   1  17       83.43       85.89     11.27 o 
  -6   1  17       12.48        3.68      8.09 o 
  -5   1  17       16.87       19.67      6.21 o 
  -4   1  17        0.92       -2.14      6.47 o 
  -3   1  17        0.00        2.34      6.74 o 
  -2   1  17       51.70       52.23      7.31 o 
  -1   1  17       83.80       77.45      8.49 o 
   0   1  17        6.77       16.87      7.87 o 
   1   1  17      137.89      142.01      8.22 o 
   2   1  17       14.53       14.83      7.56 o 
   3   1  17      173.44      202.15     13.18 o 
   4   1  17        1.82        2.30     13.12 o 
   5   1  17      179.32      206.95     15.16 o 
  -7   2  17      207.09      232.31     26.37 o 
  -6   2  17       61.47       69.46      7.26 o 
  -5   2  17      172.30      169.85      6.98 o 
  -4   2  17        4.73        6.69      6.61 o 
  -3   2  17        0.26        3.43      6.76 o 
  -2   2  17        6.63       10.71      7.94 o 
  -1   2  17        1.30        9.48      6.71 o 
   0   2  17       63.23       70.48      7.28 o 
   1   2  17      109.97      105.97      6.83 o 
   2   2  17       60.10       64.24      6.85 o 
   3   2  17      232.69      255.04     13.13 o 
   4   2  17       38.64       28.94     11.76 o 
   5   2  17        2.40       -5.36     19.17 o 
  -7   3  17       29.34       27.30      9.37 o 
  -6   3  17      210.34      239.83     13.02 o 
  -5   3  17       30.90       22.04      6.44 o 
  -4   3  17        2.29        8.01      6.22 o 
  -3   3  17      295.52      265.80      9.49 o 
  -2   3  17       41.86       43.12      7.01 o 
  -1   3  17        2.94        7.94      6.71 o 
   0   3  17       28.86       30.57      6.72 o 
   1   3  17        4.99        4.65      6.16 o 
   2   3  17       63.80       73.11      6.56 o 
   3   3  17       10.66       16.75      9.42 o 
   4   3  17       47.15       48.07     19.68 o 
   5   3  17        6.24        0.00     17.49 o 
  -6   4  17       12.62        6.62      9.58 o 
  -5   4  17       12.08        9.09      7.05 o 
  -4   4  17       98.48       96.58      6.49 o 
  -3   4  17       10.77       10.08      7.21 o 
  -2   4  17        1.74       -2.02      6.11 o 
  -1   4  17      131.68      125.83      7.99 o 
   0   4  17      242.71      265.93      8.86 o 
   1   4  17      152.24      154.09      7.44 o 
   2   4  17        8.25        8.26      9.45 o 
   3   4  17      158.27      154.79     10.30 o 
   4   4  17      158.70      202.47     22.46 o 
   5   4  17       83.00       91.72     19.70 o 
  -6   5  17       55.20       60.12     14.21 o 
  -5   5  17        5.01       -4.22      7.03 o 
  -4   5  17       17.67       12.23      5.96 o 
  -3   5  17      153.01      145.81      8.85 o 
  -2   5  17        4.52       -1.61      6.50 o 
  -1   5  17       27.75       35.33      6.79 o 
   0   5  17       10.95        7.12      6.94 o 
   1   5  17       52.12       48.19      6.61 o 
   2   5  17      170.36      175.82     10.70 o 
   3   5  17      199.95      210.97     10.26 o 
   4   5  17        9.92        2.69     17.19 o 
  -5   6  17      172.85      183.02      8.49 o 
  -4   6  17        5.74        6.24      5.69 o 
  -3   6  17      125.33      123.73      6.55 o 
  -2   6  17        1.60        2.05      6.64 o 
  -1   6  17      176.40      189.70      7.86 o 
   0   6  17       10.45       15.86      6.72 o 
   1   6  17       18.03       12.36      6.06 o 
   2   6  17       12.67       11.53      8.51 o 
   3   6  17      149.56      143.60      9.51 o 
  -5   7  17        9.65       15.82     16.87 o 
  -4   7  17        0.38       -3.43      6.85 o 
  -3   7  17       75.82       73.64      5.99 o 
  -2   7  17        4.16        8.83      5.84 o 
  -1   7  17        8.83       14.12      6.07 o 
   0   7  17        3.59        4.04      5.95 o 
   1   7  17        5.35        8.50      7.95 o 
   2   7  17       30.92       38.97      8.21 o 
   3   7  17        7.70        6.90     14.90 o 
   4   7  17        0.06       25.74     13.99 o 
  -3   8  17        4.18        6.82      7.91 o 
  -2   8  17        4.41        6.58      5.42 o 
  -1   8  17      188.81      197.58      6.54 o 
   0   8  17      210.60      250.91      9.23 o 
   1   8  17       26.24       30.62      7.35 o 
   2   8  17       11.21       10.17      7.49 o 
   3   8  17      106.69       93.98     14.35 o 
   1   9  17       15.44       20.09     14.16 o 
  -6   0  18       10.72       14.32     13.60 o 
  -4   0  18        9.27        9.53      8.18 o 
  -2   0  18      143.92      154.25     10.23 o 
   0   0  18       54.86       70.36      9.65 o 
   2   0  18      285.84      295.44     10.68 o 
   4   0  18       34.64       53.68     16.66 o 
  -6   1  18       25.54       32.76     10.07 o 
  -5   1  18       56.04       55.50      7.08 o 
  -4   1  18       29.05       32.60      5.97 o 
  -3   1  18      135.75      142.88      7.26 o 
  -2   1  18       83.88       77.00      6.90 o 
  -1   1  18        2.73       -0.40      6.72 o 
   0   1  18       55.04       61.70      6.85 o 
   1   1  18        1.85        3.26      6.25 o 
   2   1  18       66.46       70.16      6.32 o 
   3   1  18      170.28      176.26     16.64 o 
   4   1  18        1.54        7.13     11.23 o 
  -6   2  18       35.90       33.23      9.69 o 
  -5   2  18        2.84       11.13      8.72 o 
  -4   2  18      176.91      173.76      6.82 o 
  -3   2  18      104.32      118.17      6.75 o 
  -2   2  18        0.57        7.68      6.37 o 
  -1   2  18      119.79      130.48      8.39 o 
   0   2  18       98.88       98.11      7.97 o 
   1   2  18       82.25       80.78      7.62 o 
   2   2  18       23.34       18.86      8.10 o 
   3   2  18      117.62      123.25     10.98 o 
   4   2  18       50.59       71.11     19.56 o 
  -6   3  18       33.71       35.14     13.01 o 
  -5   3  18        5.28       14.97     10.54 o 
  -4   3  18        6.85        3.78      5.94 o 
  -3   3  18        0.02        4.54      5.74 o 
  -2   3  18       52.19       41.69      7.34 o 
  -1   3  18       53.19       50.25      7.17 o 
   0   3  18        1.16        0.45      6.76 o 
   1   3  18       22.39       21.93      6.13 o 
   2   3  18        5.55       22.97     11.69 o 
   3   3  18      179.09      175.00     20.75 o 
   4   3  18       84.63       90.62     19.37 o 
  -5   4  18       11.39       13.94     13.15 o 
  -4   4  18       31.42       31.89      9.18 o 
  -3   4  18       18.82       19.84      7.07 o 
  -2   4  18       39.77       41.39      7.67 o 
  -1   4  18      176.09      182.52      7.80 o 
   0   4  18       96.04      105.78      7.14 o 
   1   4  18       81.32       80.96      7.48 o 
   2   4  18       30.14       24.55      9.98 o 
   3   4  18       26.21       32.83     12.54 o 
  -5   5  18        7.15       13.36     12.37 o 
  -4   5  18        1.41       -5.81      7.47 o 
  -3   5  18        0.05       -4.00      5.78 o 
  -2   5  18      176.95      187.73      9.56 o 
  -1   5  18        7.20        8.81      6.89 o 
   0   5  18      206.55      225.38      8.21 o 
   1   5  18       75.65       80.51      9.36 o 
   2   5  18      167.08      164.82      9.38 o 
   3   5  18       23.32       10.17     14.88 o 
   4   5  18       13.12        7.26     13.75 o 
  -4   6  18        0.29        5.73     12.34 o 
  -3   6  18       47.20       44.49      7.30 o 
  -2   6  18        2.89        7.42      6.61 o 
  -1   6  18        8.86        6.93      5.72 o 
   0   6  18      313.13      351.26      8.38 o 
   1   6  18       25.97       31.54      8.39 o 
   2   6  18       15.29       12.19     15.52 o 
   3   6  18        0.03        8.52     14.29 o 
   4   6  18       33.34       30.90     13.02 o 
  -2   7  18      157.19      140.99     15.79 o 
  -1   7  18        0.38        3.24      7.54 o 
   0   7  18      171.13      199.90     10.21 o 
   1   7  18        0.94       -7.37     14.55 o 
   2   7  18      140.59      116.90     15.38 o 
  -5   0  19        1.10       11.25     13.28 o 
  -3   0  19       14.45       13.59      7.89 o 
  -1   0  19        5.38       13.23      8.09 o 
   1   0  19       67.20       73.20      8.46 o 
   3   0  19        1.88        6.76     14.79 o 
  -5   1  19        5.38       15.68      9.09 o 
  -4   1  19        2.13        4.67      9.97 o 
  -3   1  19       31.86       34.02      5.81 o 
  -2   1  19        8.44        3.47      5.66 o 
  -1   1  19       17.37       21.06      5.93 o 
   0   1  19       19.40       23.11      5.77 o 
   1   1  19      104.08       93.09      6.10 o 
   2   1  19       90.33       96.62     12.13 o 
   3   1  19      277.46      255.38     12.29 o 
   4   1  19       60.14       55.99     13.84 o 
  -5   2  19       30.02       32.92     12.92 o 
  -4   2  19        0.46       -5.28      9.72 o 
  -3   2  19       83.18       90.49      5.84 o 
  -2   2  19       23.11       23.60      5.69 o 
  -1   2  19        7.67       15.43      5.66 o 
   0   2  19       63.52       74.58      5.93 o 
   1   2  19       65.56       61.40      7.47 o 
   2   2  19      200.88      213.44     14.14 o 
   3   2  19        0.23        8.21     14.31 o 
   4   2  19        1.06        8.58     12.79 o 
  -4   3  19       69.17       81.58     14.44 o 
  -3   3  19        0.18       -8.76      9.93 o 
  -2   3  19      128.49      142.82      6.14 o 
  -1   3  19       17.26       15.70      5.50 o 
   0   3  19      316.85      351.46      7.81 o 
   1   3  19       16.38        6.97      7.83 o 
   2   3  19      103.31       84.19     16.63 o 
   3   3  19        9.56        3.84     14.82 o 
  -4   4  19        2.37        6.51     12.74 o 
  -3   4  19       18.07        8.84     14.39 o 
  -2   4  19       28.84       45.04     16.41 o 
  -1   4  19       38.94       33.50      8.17 o 
   0   4  19       62.61       65.47     15.76 o 
   1   4  19        0.49        4.75     15.39 o 
   2   4  19       86.19      116.58     16.48 o 
   3   4  19       26.80       11.53     13.57 o 
  -3   5  19       17.99       13.78     12.97 o 
  -2   5  19       15.23       21.46     14.86 o 
  -1   5  19        0.52       -5.72     14.42 o 
   0   5  19       27.99       15.07     15.86 o 
   1   5  19       58.69       45.13     15.84 o 
   2   5  19        5.94       10.84     13.56 o 
  -1   6  19      422.89      465.91     18.89 o 
   0   6  19       90.81      103.39     15.14 o 
   1   6  19       32.78       25.21     13.93 o 
  -2   0  20        8.67       13.99     13.67 o 
   0   0  20      153.44      189.61     17.13 o 
  -3   1  20        0.42        8.04     13.19 o 
  -2   1  20       58.04       52.25     14.44 o 
  -1   1  20       21.20       21.38     11.56 o 
   0   1  20      148.07      185.82     17.05 o 
   1   1  20        0.30        1.58     14.24 o 
  -2   2  20        0.10      -13.70     13.70 o 
  -1   2  20       90.85      124.91     16.25 o 
   0   2  20        2.17       -6.74     14.23 o 
   1   2  20       33.12       27.28     14.16 o 
  -2   3  20        3.25       10.87     12.85 o 
  -1   3  20        5.05       23.07     14.55 o 
   0   3  20       15.68        5.99     14.55 o 
   1   3  20      129.75      139.15     15.44 o 
                                                 
